# Supplementary material for: Proteomic Analysis of Disease Stratified Human Pancreas Tissue Indicates Unique Signature of Type 1 Diabetes
Source: PLoS One. 2015 Aug 24;10(8):e0135663. doi: 10.1371/journal.pone.0135663 (PMC4547762; doi:10.1371/journal.pone.0135663)
Supplement: S3 Table — (XLSX) [file pone.0135663.s013.xlsx]

## Sheet: Sheet1
	S3 Table. List of the identified proteins and their biological processes.
#	Protein/Gene Description	Protein	Biological Process
		Accession #
1	10 kDa heat shock protein, mitochondrial HSPE1	CH10_HUMAN	caspase activation	protein folding	caspase activation	protein folding	response to unfolded protein
2	14 kDa phosphohistidine phosphatase PHPT1	PHP14_HUMAN	negative regulation of lyase activity
3	14-3-3 protein beta/alpha YWHAB	1433B_HUMAN	cytoplasmic sequestering of protein	protein targeting	axon guidance	protein targeting	innate immune response	cytoplasmic sequestering of protein	activation of MAPKK activity	axon guidance	innate immune response
4	14-3-3 protein epsilon YWHAE	1433E_HUMAN	regulation of caspase activity	G2/M transition of mitotic cell cycle	neuron migration	protein targeting	neuron migration	neuron migration	virus-host interaction	hippocampus development	virus-host interaction
5	14-3-3 protein eta YWHAH	1433F_HUMAN	intracellular protein transport	negative regulation of dendrite morphogenesis	intracellular protein transport	intracellular protein transport	glucocorticoid catabolic process	regulation of dendrite morphogenesis
6	14-3-3 protein gamma YWHAG	1433G_HUMAN	regulation of synaptic plasticity	G2/M transition of mitotic cell cycle	regulation of neuron differentiation	protein targeting	protein targeting	regulation of neuron differentiation
7	14-3-3 protein theta YWHAQ	1433T_HUMAN	negative regulation of transcription, DNA-dependent	small GTPase mediated signal transduction		protein targeting	protein targeting
8	14-3-3 protein zeta/delta YWHAZ	1433Z_HUMAN	platelet activation	gene expression	protein targeting to mitochondrion	histamine secretion by mast cell	protein targeting to mitochondrion	mRNA metabolic process	platelet activation	platelet activation
9	2,4-dienoyl-CoA reductase, mitochondrial DECR1	DECR_HUMAN	fatty acid beta-oxidation	fatty acid beta-oxidation
10	2-amino-3-ketobutyrate coenzyme A ligase, mitochondrial GCAT	KBL_HUMAN	amino acid metabolic process	threonine catabolic process to pyruvate
11	2-oxoglutarate dehydrogenase, mitochondrial OGDH	ODO1_HUMAN	pyramidal neuron development	pyramidal neuron development	tangential migration from the subventricular zone to the olfactory bulb	tangential migration from the subventricular zone to the olfactory bulb	tricarboxylic acid cycle	hippocampus development
12	2-oxoisovalerate dehydrogenase subunit alpha, mitochondrial BCKDHA	ODBA_HUMAN	branched chain family amino acid catabolic process	cellular nitrogen compound metabolic process
13	26S protease regulatory subunit 6A PSMC3	PRS6A_HUMAN	positive regulation of ubiquitin-protein ligase activity during mitotic cell cycle	antigen processing and presentation of exogenous peptide antigen via MHC class I, TAP-dependent	protein polyubiquitination	virus-host interaction	blastocyst development	virus-host interaction	DNA damage response, by p53
14	26S protease regulatory subunit 6B PSMC4	PRS6B_HUMAN	positive regulation of ubiquitin-protein ligase activity during mitotic cell cycle	blastocyst development	antigen processing and presentation of exogenous peptide antigen via MHC class I, TAP-dependent	protein polyubiquitination	blastocyst development	DNA damage response, signal transduction by p53 class mediator resulting in cell cycle arrest		viral reproduction
15	26S protease regulatory subunit 8 PSMC5	PRS8_HUMAN	positive regulation of ubiquitin-protein ligase activity during mitotic cell cycle	blastocyst development	antigen processing and presentation of exogenous peptide antigen via MHC class I, TAP-dependent	protein polyubiquitination	DNA damage response, signal transduction by p53 class mediator resulting in cell cycle arrest		viral reproduction
16	26S proteasome non-ATPase regulatory subunit 2 PSMD2	PSMD2_HUMAN	positive regulation of ubiquitin-protein ligase activity during mitotic cell cycle	apoptosis	antigen processing and presentation of exogenous peptide antigen via MHC class I, TAP-dependent	protein polyubiquitination	DNA damage response, signal transduction by p53 class mediator resulting in cell cycle arrest		viral reproduction
17	26S proteasome non-ATPase regulatory subunit 3 PSMD3	PSMD3_HUMAN	positive regulation of ubiquitin-protein ligase activity during mitotic cell cycle	apoptosis	antigen processing and presentation of exogenous peptide antigen via MHC class I, TAP-dependent	protein polyubiquitination	DNA damage response, signal transduction by p53 class mediator resulting in cell cycle arrest		viral reproduction
18	26S proteasome non-ATPase regulatory subunit 5 PSMD5	PSMD5_HUMAN	positive regulation of ubiquitin-protein ligase activity during mitotic cell cycle	apoptosis	antigen processing and presentation of exogenous peptide antigen via MHC class I, TAP-dependent	protein folding	DNA damage response, signal transduction by p53 class mediator resulting in cell cycle arrest		viral reproduction
19	26S proteasome non-ATPase regulatory subunit 7 PSMD7	PSD7_HUMAN	positive regulation of ubiquitin-protein ligase activity during mitotic cell cycle	apoptosis
20	3-hydroxyacyl-CoA dehydrogenase type-2 HSD17B10	HCD2_HUMAN	tRNA processing	branched chain family amino acid catabolic process
21	3-hydroxyisobutyrate dehydrogenase, mitochondrial HIBADH	3HIDH_HUMAN	pentose-phosphate shunt	cellular nitrogen compound metabolic process
22	3-hydroxyisobutyryl-CoA hydrolase, mitochondrial HIBCH	HIBCH_HUMAN	valine catabolic process	branched chain family amino acid catabolic process
23	3-ketoacyl-CoA thiolase, mitochondrial ACAA2	THIM_HUMAN	cholesterol biosynthetic process	fatty acid metabolic process
24	3-mercaptopyruvate sulfurtransferase MPST	THTM_HUMAN	cyanate catabolic process	neurotransmitter secretion	cyanate catabolic process	response to toxin
25	4-aminobutyrate aminotransferase, mitochondrial ABAT	GABT_HUMAN	neurotransmitter secretion	neurotransmitter secretion	gamma-aminobutyric acid catabolic process	behavioral response to cocaine	copulation	response to hypoxia
26	4-trimethylaminobutyraldehyde dehydrogenase ALDH9A1	AL9A1_HUMAN	neurotransmitter biosynthetic process	SRP-dependent cotranslational protein targeting to membrane	hormone metabolic process	neurotransmitter biosynthetic process
27	40S ribosomal protein S10 RPS10	RS10_HUMAN	SRP-dependent cotranslational protein targeting to membrane	nuclear-transcribed mRNA catabolic process, nonsense-mediated decay	viral transcription
28	40S ribosomal protein S11 RPS11	RS11_HUMAN	SRP-dependent cotranslational protein targeting to membrane	nuclear-transcribed mRNA catabolic process, nonsense-mediated decay	viral transcription
29	40S ribosomal protein S12 RPS12	RS12_HUMAN	SRP-dependent cotranslational protein targeting to membrane	nuclear-transcribed mRNA catabolic process, nonsense-mediated decay	viral transcription
30	40S ribosomal protein S13 RPS13	RS13_HUMAN	SRP-dependent cotranslational protein targeting to membrane	nuclear-transcribed mRNA catabolic process, nonsense-mediated decay	viral transcription
31	40S ribosomal protein S14 RPS14	RS14_HUMAN	negative regulation of transcription from RNA polymerase II promoter	erythrocyte differentiation	SRP-dependent cotranslational protein targeting to membrane		erythrocyte differentiation	SRP-dependent cotranslational protein targeting to membrane		nuclear-transcribed mRNA catabolic process, nonsense-mediated decay	erythrocyte differentiation	viral transcription
32	40S ribosomal protein S15 RPS15	RS15_HUMAN	translational initiation	SRP-dependent cotranslational protein targeting to membrane	nuclear-transcribed mRNA catabolic process, nonsense-mediated decay		viral transcription
33	40S ribosomal protein S15a RPS15A	RS15A_HUMAN	positive regulation of cell proliferation	SRP-dependent cotranslational protein targeting to membrane	nuclear-transcribed mRNA catabolic process, nonsense-mediated decay	response to virus	viral transcription	viral transcription
34	40S ribosomal protein S16 RPS16	RS16_HUMAN	SRP-dependent cotranslational protein targeting to membrane	nuclear-transcribed mRNA catabolic process, nonsense-mediated decay		viral transcription
35	40S ribosomal protein S18 RPS18	RS18_HUMAN	SRP-dependent cotranslational protein targeting to membrane	nuclear-transcribed mRNA catabolic process, nonsense-mediated decay		viral transcription
36	40S ribosomal protein S19 RPS19	RS19_HUMAN	SRP-dependent cotranslational protein targeting to membrane	monocyte chemotaxis	monocyte chemotaxis	nuclear-transcribed mRNA catabolic process
37	40S ribosomal protein S2 RPS2	RS2_HUMAN	positive regulation of transferase activity	SRP-dependent cotranslational protein targeting to membrane	nuclear-transcribed mRNA catabolic process, nonsense-mediated decay			viral transcription
38	40S ribosomal protein S20 RPS20	RS20_HUMAN	SRP-dependent cotranslational protein targeting to membrane	nuclear-transcribed mRNA catabolic process, nonsense-mediated decay		viral transcription
39	40S ribosomal protein S21 RPS21	RS21_HUMAN	SRP-dependent cotranslational protein targeting to membrane	nuclear-transcribed mRNA catabolic process, nonsense-mediated decay		viral transcription
40	40S ribosomal protein S23 RPS23	RS23_HUMAN	SRP-dependent cotranslational protein targeting to membrane	nuclear-transcribed mRNA catabolic process
41	40S ribosomal protein S24 RPS24	RS24_HUMAN	erythrocyte homeostasis	SRP-dependent cotranslational protein targeting to membrane		SRP-dependent cotranslational protein targeting to membrane		nuclear-transcribed mRNA catabolic process, nonsense-mediated decay			viral transcription
42	40S ribosomal protein S25 RPS25	RS25_HUMAN	SRP-dependent cotranslational protein targeting to membrane	SRP-dependent cotranslational protein targeting to membrane	nuclear-transcribed mRNA catabolic process
43	40S ribosomal protein S26 RPS26	RS26_HUMAN	negative regulation of RNA splicing	DNA repair	SRP-dependent cotranslational protein targeting to membrane		nuclear-transcribed mRNA catabolic process,
44	40S ribosomal protein S27-like RPS27L	RS27L_HUMAN	SRP-dependent cotranslational protein targeting to membrane	DNA repair
45	40S ribosomal protein S28 RPS28	RS28_HUMAN	SRP-dependent cotranslational protein targeting to membrane	nuclear-transcribed mRNA catabolic process, nonsense-mediated decay			viral transcription
46	40S ribosomal protein S3 RPS3	RS3_HUMAN	caspase activation	caspase activation	SRP-dependent cotranslational protein targeting to membrane		nuclear-transcribed mRNA catabolic process,
47	40S ribosomal protein S30 FAU	RS30_HUMAN	cell differentiation		nuclear-transcribed mRNA catabolic process, nonsense-mediated decay			viral transcription	viral transcription
48	40S ribosomal protein S3a RPS3A	RS3A_HUMAN	negative regulation of apoptosis	cell differentiation	SRP-dependent cotranslational protein targeting to membrane		nuclear-transcribed mRNA catabolic process,
49	40S ribosomal protein S4, X isoform RPS4X	RS4X_HUMAN	positive regulation of cell proliferation	multicellular organismal development	SRP-dependent cotranslational protein targeting to membrane		nuclear-transcribed mRNA catabolic process, nonsense-mediated decay		multicellular organismal development
50	40S ribosomal protein S5 RPS5	RS5_HUMAN	regulation of translational fidelity		SRP-dependent cotranslational protein targeting to membrane		nuclear-transcribed mRNA catabolic process,
51	40S ribosomal protein S6 RPS6	RS6_HUMAN	glucose homeostasis	SRP-dependent cotranslational protein targeting to membrane	nuclear-transcribed mRNA catabolic process,
52	40S ribosomal protein S7 RPS7	RS7_HUMAN	SRP-dependent cotranslational protein targeting to membrane		nuclear-transcribed mRNA catabolic process, nonsense-mediated decay			viral transcription
53	40S ribosomal protein S8 RPS8	RS8_HUMAN	SRP-dependent cotranslational protein targeting to membrane		nuclear-transcribed mRNA catabolic process, nonsense-mediated decay			viral transcription
54	40S ribosomal protein S9 RPS9	RS9_HUMAN	positive regulation of cell proliferation	rRNA export from nucleus	SRP-dependent cotranslational protein targeting to membrane	nuclear-transcribed mRNA catabolic process,
55	40S ribosomal protein SA RPSA	RSSA_HUMAN	SRP-dependent cotranslational protein targeting to membrane	protein homotetramerization	rRNA export from nucleus	nuclear-transcribed mRNA catabolic process, nonsense-mediated decay		viral transcription	viral transcription	viral transcription
56	6-phosphofructokinase, liver type PFKL	K6PL_HUMAN	negative regulation of insulin secretion	glycolysis	response to glucose stimulus
57	6-phosphogluconate dehydrogenase, decarboxylating PGD	6PGD_HUMAN	pentose-phosphate shunt, oxidative branch	pentose biosynthetic process
58	6-phosphogluconolactonase PGLS	6PGL_HUMAN	pentose-phosphate shunt	cilium morphogenesis	pentose-phosphate shunt
59	60 kDa SS-A/Ro ribonucleoprotein TROVE2	RO60_HUMAN	cilium morphogenesis	transcription from RNA polymerase III promoter				virus-host interaction	response to unfolded protein	virus-host interaction
60	60 kDa heat shock protein, mitochondrial HSPD1	CH60_HUMAN	caspase activation	chaperone-mediated protein complex assembly	isotype switching to IgG isotypes		isotype switching to IgG isotypes		isotype switching to IgG isotypes	virus-host interaction	isotype switching to IgG isotypes	virus-host interaction
61	60S acidic ribosomal protein P0 RPLP0	RLA0_HUMAN	SRP-dependent cotranslational protein targeting to membrane	nuclear-transcribed mRNA catabolic process, nonsense-mediated decay	virus-host interaction	viral transcription	viral transcription
62	60S acidic ribosomal protein P1 RPLP1	RLA1_HUMAN	SRP-dependent cotranslational protein targeting to membrane	nuclear-transcribed mRNA catabolic process, nonsense-mediated decay			viral transcription
63	60S acidic ribosomal protein P2 RPLP2	RLA2_HUMAN	SRP-dependent cotranslational protein targeting to membrane	nuclear-transcribed mRNA catabolic process, nonsense-mediated decay			viral transcription
64	60S ribosomal protein L10 RPL10	RL10_HUMAN	SRP-dependent cotranslational protein targeting to membrane
65	60S ribosomal protein L10a RPL10A	RL10A_HUMAN	SRP-dependent cotranslational protein targeting to membrane		nuclear-transcribed mRNA catabolic process, nonsense-mediated decay			viral transcription
66	60S ribosomal protein L11 RPL11	RL11_HUMAN	protein localization in nucleus	SRP-dependent cotranslational protein targeting to membrane		nuclear-transcribed mRNA catabolic process, nonsense-mediated decay			viral transcription
67	60S ribosomal protein L12 RPL12	RL12_HUMAN	SRP-dependent cotranslational protein targeting to membrane		nuclear-transcribed mRNA catabolic process, nonsense-mediated decay			viral transcription
68	60S ribosomal protein L13 RPL13	RL13_HUMAN	SRP-dependent cotranslational protein targeting to membrane	SRP-dependent cotranslational protein targeting to membrane		SRP-dependent cotranslational protein targeting to membrane		nuclear-transcribed mRNA catabolic process, nonsense-mediated decay			viral transcription
69	60S ribosomal protein L13a RPL13A	RL13A_HUMAN	negative regulation of translation	SRP-dependent protein targeting to membrane
70	60S ribosomal protein L14 RPL14	RL14_HUMAN	SRP-dependent cotranslational protein targeting to membrane		nuclear-transcribed mRNA catabolic process, nonsense-mediated decay			viral transcription
71	60S ribosomal protein L15 RPL15	RL15_HUMAN	SRP-dependent cotranslational protein targeting to membrane		nuclear-transcribed mRNA catabolic process, nonsense-mediated decay			viral transcription
72	60S ribosomal protein L17 RPL17	RL17_HUMAN	SRP-dependent cotranslational protein targeting to membrane		nuclear-transcribed mRNA catabolic process, nonsense-mediated decay			viral transcription
73	60S ribosomal protein L18 RPL18	RL18_HUMAN	SRP-dependent cotranslational protein targeting to membrane		nuclear-transcribed mRNA catabolic process, nonsense-mediated decay			viral transcription
74	60S ribosomal protein L18a RPL18A	RL18A_HUMAN	SRP-dependent cotranslational protein targeting to membrane		nuclear-transcribed mRNA catabolic process, nonsense-mediated decay			viral transcription
75	60S ribosomal protein L19 RPL19	RL19_HUMAN	SRP-dependent cotranslational protein targeting to membrane		nuclear-transcribed mRNA catabolic process, nonsense-mediated decay			viral transcription
76	60S ribosomal protein L21 RPL21	RL21_HUMAN	nuclear-transcribed mRNA catabolic process,
77	60S ribosomal protein L22 RPL22	RL22_HUMAN	alpha-beta T cell differentiation	SRP-dependent cotranslational protein targeting to membrane		alpha-beta T cell differentiation	SRP-dependent cotranslational protein targeting to membrane		nuclear-transcribed mRNA catabolic process, nonsense-mediated decay		alpha-beta T cell differentiation
78	60S ribosomal protein L23 RPL23	RL23_HUMAN	ribosomal protein import into nucleus	ribosomal protein import into nucleus		nuclear-transcribed mRNA catabolic process, nonsense-mediated decay			viral transcription	viral transcription
79	60S ribosomal protein L23a RPL23A	RL23A_HUMAN	SRP-dependent cotranslational protein targeting to membrane	nuclear-transcribed mRNA catabolic process, nonsense-mediated decay			viral transcription
80	60S ribosomal protein L24 RPL24	RL24_HUMAN	SRP-dependent cotranslational protein targeting to membrane	nuclear-transcribed mRNA catabolic process, nonsense-mediated decay			viral transcription
81	60S ribosomal protein L26 RPL26	RL26_HUMAN	SRP-dependent cotranslational protein targeting to membrane	nuclear-transcribed mRNA catabolic process, nonsense-mediated decay			viral transcription
82	60S ribosomal protein L27 RPL27	RL27_HUMAN	SRP-dependent cotranslational protein targeting to membrane	nuclear-transcribed mRNA catabolic process, nonsense-mediated decay			viral transcription
83	60S ribosomal protein L27a RPL27A	RL27A_HUMAN	SRP-dependent cotranslational protein targeting to membrane	nuclear-transcribed mRNA catabolic process, nonsense-mediated decay			viral transcription
84	60S ribosomal protein L28 RPL28	RL28_HUMAN	nuclear-transcribed mRNAprocess, nonsense-mediated decay
85	60S ribosomal protein L29 RPL29	RL29_HUMAN	SRP-dependent cotranslational protein targeting to membrane	nuclear-transcribed mRNA catabolic process, nonsense-mediated decay	embryo implantation	embryo implantation	viral transcription
86	60S ribosomal protein L3 RPL3	RL3_HUMAN	SRP-dependent cotranslational protein targeting to membrane	nuclear-transcribed mRNA catabolic process, nonsense-mediated decay			viral transcription
87	60S ribosomal protein L3-like RPL3L	RL3L_HUMAN	SRP-dependent cotranslational protein targeting to membrane	nuclear-transcribed mRNA catabolic process, nonsense-mediated decay			viral transcription
88	60S ribosomal protein L30 RPL30	RL30_HUMAN	SRP-dependent cotranslational protein targeting to membrane	nuclear-transcribed mRNA catabolic process, nonsense-mediated decay			viral transcription
89	60S ribosomal protein L31 RPL31	RL31_HUMAN	SRP-dependent cotranslational protein targeting to membrane	nuclear-transcribed mRNA catabolic process, nonsense-mediated decay			viral transcription
90	60S ribosomal protein L32 RPL32	RL32_HUMAN	SRP-dependent cotranslational protein targeting to membrane	nuclear-transcribed mRNA catabolic process, nonsense-mediated decay			viral transcription
91	60S ribosomal protein L34 RPL34	RL34_HUMAN	SRP-dependent cotranslational protein targeting to membrane	nuclear-transcribed mRNA catabolic process, nonsense-mediated decay			viral transcription
92	60S ribosomal protein L35 RPL35	RL35_HUMAN	SRP-dependent cotranslational protein targeting to membrane	nuclear-transcribed mRNA catabolic process, nonsense-mediated decay			viral transcription
93	60S ribosomal protein L36 RPL36	RL36_HUMAN	SRP-dependent cotranslational protein targeting to membrane	nuclear-transcribed mRNA catabolic process, nonsense-mediated decay			viral transcription
94	60S ribosomal protein L36a-like RPL36AL	RL36L_HUMAN	translation	translation
95	60S ribosomal protein L37a RPL37A	RL37A_HUMAN	SRP-dependent cotranslational protein targeting to membrane		nuclear-transcribed mRNA catabolic process, nonsense-mediated decay			viral transcription
96	60S ribosomal protein L38 RPL38	RL38_HUMAN	regulation of translation	SRP-dependent cotranslational protein targeting		nuclear-transcribed mRNA ,
97	60S ribosomal protein L4 RPL4	RL4_HUMAN	SRP-dependent cotranslational protein targeting to membrane		nuclear-transcribed mRNA catabolic process, nonsense-mediated decay			viral transcription
98	60S ribosomal protein L5 RPL5	RL5_HUMAN	SRP-dependent cotranslational protein targeting to membrane		nuclear-transcribed mRNA catabolic process, nonsense-mediated decay			viral transcription
99	60S ribosomal protein L6 RPL6	RL6_HUMAN	regulation of transcription, DNA-dependent	SRP-dependent cotranslational protein targeting to membrane		nuclear-transcribed mRNA catabolic process
100	60S ribosomal protein L7 RPL7	RL7_HUMAN	SRP-dependent cotranslational protein targeting to membrane		nuclear-transcribed mRNA catabolic process, nonsense-mediated decay			viral transcription
101	60S ribosomal protein L7a RPL7A	RL7A_HUMAN	SRP-dependent cotranslational protein targeting to membrane		nuclear-transcribed mRNA catabolic process, nonsense-mediated decay			viral transcription
102	60S ribosomal protein L8 RPL8	RL8_HUMAN	SRP-dependent cotranslational protein targeting to membrane		nuclear-transcribed mRNA catabolic process, nonsense-mediated decay			viral transcription
103	60S ribosomal protein L9 RPL9	RL9_HUMAN	SRP-dependent cotranslational protein targeting to membrane		nuclear-transcribed mRNA catabolic process, nonsense-mediated decay			viral transcription	ER overload response
104	78 kDa glucose-regulated protein HSPA5	GRP78_HUMAN	platelet activation	ER-associated protein catabolic process	cerebellum structural organization	platelet degranulation	platelet degranulation	ER-associated protein catabolic process		platelet activation	viral reproduction
105	ADP-ribosylation factor 1 ARF1	ARF1_HUMAN	small GTPase mediated signal transduction	post-Golgi vesicle-mediated transport	COPI coating of Golgi vesicle	antigen processing and presentation of exogenous peptide antigen via MHC class II	COPI coating of Golgi vesicle	phosphatidylinositol biosynthetic process
106	ADP-ribosylation factor 4 ARF4	ARF4_HUMAN	small GTPase mediated signal transduction	vesicle-mediated transport	brain development	protein transport	protein transport	brain development	response to axon injury
107	ADP-ribosylation factor 6 ARF6	ARF6_HUMAN	small GTPase mediated signal transduction	ruffle organization	ruffle organization	protein transport	protein localization at cell surface	liver development	virus-host interaction
108	ADP/ATP translocase 1 SLC25A4	ADT1_HUMAN	apoptotic mitochondrial changes	apoptotic mitochondrial changes	apoptotic mitochondrial changes		energy reserve metabolic process	virus-host interaction	virus-host interaction	virus-host interaction
109	ADP/ATP translocase 2 SLC25A5	ADT2_HUMAN	positive regulation of cell proliferation	energy reserve metabolic process	virus-host interaction	viral reproduction	active induction of host immune response by virus
110	ADP/ATP translocase 3 SLC25A6	ADT3_HUMAN	protein targeting to mitochondrion	apoptosis		active induction of host immune response by virus
111	AP-1 complex subunit beta-1 AP1B1	AP1B1_HUMAN	regulation of defense response to virus by virus	intracellular protein transport	intracellular protein transport	antigen processing and presentation of exogenous peptide antigen via MHC class II	intracellular protein transport
112	AP-2 complex subunit alpha-2 AP2A2	AP2A2_HUMAN	nerve growth factor receptor signaling pathway	intracellular protein transport	axon guidance	intracellular protein transport		antigen processing and presentation of exogenous peptide antigen via MHC class II	intracellular protein transport	synaptic transmission	viral reproduction
113	AP-2 complex subunit mu AP2M1	AP2M1_HUMAN	nerve growth factor receptor signaling pathway	intracellular protein transport	axon guidance	intracellular protein transport		antigen processing and presentation of exogenous peptide antigen via MHC class II	intracellular protein transport	synaptic transmission	viral reproduction
114	ATP synthase subunit O, mitochondrial ATP5O	ATPO_HUMAN	ATP catabolic process	mitochondrial ATP synthesis coupled proton transport		respiratory electron transport chain
115	ATP synthase subunit alpha, mitochondrial ATP5A1	ATPA_HUMAN	negative regulation of endothelial cell proliferation	mitochondrial ATP synthesis coupled proton transport	embryonic development	respiratory electron transport chain	embryonic development
116	ATP synthase subunit b, mitochondrial ATP5F1	AT5F1_HUMAN	respiratory electron transport chain	mitochondrial ATP synthesis coupled proton transport		mitochondrial ATP synthesis coupled proton transport		respiratory electron transport chain
117	ATP synthase subunit beta, mitochondrial ATP5B	ATPB_HUMAN	negative regulation of cell adhesion involved in substrate-bound cell migration	negative regulation of cell adhesion involved in substrate-bound cell migration	angiogenesis	negative regulation of cell adhesion involved in substrate-bound cell migration	negative regulation of cell adhesion involved in substrate-bound cell migration	respiratory electron transport chain	angiogenesis
118	ATP synthase subunit d, mitochondrial ATP5H	ATP5H_HUMAN	ATP catabolic process	mitochondrial ATP synthesis coupled proton transport		respiratory electron transport chain
119	ATP synthase subunit f, mitochondrial ATP5J2	ATPK_HUMAN	ATP catabolic process	mitochondrial ATP synthesis coupled proton transport		respiratory electron transport chain
120	ATP synthase subunit g, mitochondrial ATP5L	ATP5L_HUMAN	ATP catabolic process	mitochondrial ATP synthesis coupled proton transport		respiratory electron transport chain
121	ATP synthase subunit gamma, mitochondrial ATP5C1	ATPG_HUMAN	oxidative phosphorylation	mitochondrial ATP synthesis coupled proton transport		respiratory electron transport chain
122	ATP-binding cassette sub-family E member 1 ABCE1	ABCE1_HUMAN	RNA catabolic process	ATP catabolic process	response to virus	virus-host interaction	virus-host interaction	response to virus	virus-host interaction
123	ATP-citrate synthase ACLY	ACLY_HUMAN	positive regulation of cellular metabolic process	ATP catabolic process	triacylglycerol biosynthetic process
124	ATP-dependent RNA helicase A DHX9	DHX9_HUMAN	positive regulation of type I interferon production	cellular response to heat	innate immune response	nuclear mRNA splicing, via spliceosome		cellular response to heat	circadian rhythm
125	ATP-dependent RNA helicase DDX1 DDX1	DDX1_HUMAN	regulation of transcription, DNA-dependent	double-strand break repair	multicellular organismal development		spliceosome assembly	response to virus	multicellular organismal development		response to virus
126	ATP-dependent RNA helicase DDX19A DDX19A	DD19A_HUMAN	protein transport	protein transport	response to zinc ion
127	ATP-dependent RNA helicase DDX3X DDX3X	DDX3X_HUMAN	negative regulation of caspase activity	protein kinase cascade	innate immune response	RNA secondary structure unwinding	response to virus	virus-host interaction	virus-host interaction	innate immune response	virus-host interaction
128	ATPase inhibitor, mitochondrial ATPIF1	ATIF1_HUMAN	negative regulation of hydrolase activity	protein homotetramerization	angiogenesis	erythrocyte differentiation	heme biosynthetic process	erythrocyte differentiation
129	Abhydrolase domain-containing protein 14B ABHD14B	ABHEB_HUMAN	brain development
130	Acetyl-CoA acetyltransferase, mitochondrial ACAT1	THIL_HUMAN	protein homooligomerization	cell death	ketone body catabolic process	liver development	response to starvation
131	Acid ceramidase ASAH1	ASAH1_HUMAN	cell death	glycosphingolipid metabolic process	lung development	response to organic substance
132	Acid sphingomyelinase-like phosphodiesterase 3b SMPDL3B	ASM3B_HUMAN	sphingomyelin catabolic process	sphingomyelin catabolic process
133	Acidic leucine-rich nuclear phosphoprotein 32 family member A ANP32A	AN32A_HUMAN	regulation of transcription, DNA-dependent	nucleocytoplasmic transport	nucleocytoplasmic transport	nucleocytoplasmic transport	transcription, DNA-dependent
134	Acidic leucine-rich nuclear phosphoprotein 32 family member B ANP32B	AN32B_HUMAN	cell death
135	Aconitate hydratase, mitochondrial ACO2	ACON_HUMAN	cell death	cardiac muscle morphogenesis	tricarboxylic acid cycle
136	Actin, alpha cardiac muscle 1 ACTC1	ACTC_HUMAN	muscle filament sliding	sarcomere organization	muscle filament sliding	muscle filament sliding	muscle thin filament assembly	response to drug
137	Actin, cytoplasmic 2 ACTG1	ACTG_HUMAN	sarcomere organization	establishment or maintenance of cell polarity		innate immune response	axon guidance	axon guidance	innate immune response
138	Actin-related protein 2 ACTR2	ARP2_HUMAN	Arp2/3 complex-mediated actin nucleation	cytoplasmic transport		innate immune response	cytoplasmic transport
139	Actin-related protein 2/3 complex subunit 1B ARPC1B	ARC1B_HUMAN	regulation of actin filament polymerization	cell motion	cell motion		innate immune response
140	Actin-related protein 2/3 complex subunit 2 ARPC2	ARPC2_HUMAN	positive regulation of actin filament polymerization	cell motion	innate immune response	cell motion
141	Actin-related protein 3 ACTR3	ARP3_HUMAN	positive regulation of actin filament polymerization	cilium morphogenesis	establishment or maintenance of cell polarity	innate immune response	spindle localization	positive regulation of dendrite morphogenesis		innate immune response
142	Activated RNA polymerase II transcriptional coactivator p15 SUB1	TCP4_HUMAN	regulation of transcription from RNA polymerase II promoter	hair follicle development	transcription, DNA-dependent		transcription, DNA-dependent
143	Acyl-CoA-binding protein DBI	ACBP_HUMAN	triacylglycerol metabolic process	transport	transport	triacylglycerol metabolic process	hair follicle development
144	Acyl-coenzyme A thioesterase 1 ACOT1	ACOT1_HUMAN (+1)	long-chain fatty acid metabolic process	long-chain fatty acid metabolic process
145	Acyl-protein thioesterase 1 LYPLA1	LYPA1_HUMAN	regulation of nitric-oxide synthase activity	fatty acid metabolic process	protein depalmitoylation
146	Acyl-protein thioesterase 2 LYPLA2	LYPA2_HUMAN	fatty acid metabolic process	fatty acid metabolic process
147	Adenine phosphoribosyltransferase APRT	APT_HUMAN	cellular response to insulin stimulus	purine ribonucleoside salvage	lactation	lactation	lactation	grooming behavior
148	Adenosylhomocysteinase AHCY	SAHH_HUMAN	sulfur amino acid metabolic process	brain development	cellular nitrogen compound metabolic process			xenobiotic metabolic process
149	Adenylate kinase 2, mitochondrial AK2	KAD2_HUMAN	dATP metabolic process	dATP metabolic process	liver development
150	Adenylate kinase isoenzyme 1 AK1	KAD1_HUMAN	nucleoside triphosphate biosynthetic process	nucleoside triphosphate biosynthetic process			platelet activation
151	Adenylyl cyclase-associated protein 1 CAP1	CAP1_HUMAN	platelet activation	platelet degranulation	axon guidance	platelet degranulation	platelet activation	platelet degranulation	ameboidal cell migration
152	Adipocyte plasma membrane-associated protein APMAP	APMAP_HUMAN	biosynthetic process
153	Aflatoxin B1 aldehyde reductase member 3 AKR7A3	ARK73_HUMAN	cellular aldehyde metabolic process	cellular aldehyde metabolic process			phototransduction, visible light
154	Agrin AGRN	AGRIN_HUMAN	positive regulation of synaptic growth at neuromuscular junction	clustering of voltage-gated sodium channels	clustering of voltage-gated sodium channels			axon guidance	retinoid metabolic process
155	Alanyl-tRNA synthetase, cytoplasmic AARS	SYAC_HUMAN	negative regulation of neuron apoptosis	endoplasmic reticulum unfolded protein response	hair follicle development		tRNA modification	hair follicle development
156	Alcohol dehydrogenase 1B ADH1B	ADH1B_HUMAN	xenobiotic metabolic process	xenobiotic metabolic process	xenobiotic metabolic process
157	Alcohol dehydrogenase 1C ADH1C	ADH1G_HUMAN	xenobiotic metabolic process	xenobiotic metabolic process	xenobiotic metabolic process
158	Alcohol dehydrogenase [NADP+] AKR1A1	AK1A1_HUMAN	L-ascorbic acid biosynthetic process	aldehyde catabolic process		response to lipopolysaccharide
159	Alcohol dehydrogenase class-3 ADH5	ADHX_HUMAN	positive regulation of blood pressure	peptidyl-cysteine S-nitrosylation	aging	retinoid metabolic process	response to lipopolysaccharide	positive regulation of blood pressure
160	Aldehyde dehydrogenase X, mitochondrial ALDH1B1	AL1B1_HUMAN	ethanol catabolic process	ethanol catabolic process
161	Aldehyde dehydrogenase family 1 member L1 ALDH1L1	AL1L1_HUMAN	10-formyltetrahydrofolate catabolic process	biosynthetic process	oxidoreductase activity,
162	Aldehyde dehydrogenase family 16 member A1 ALDH16A1	A16A1_HUMAN
163	Aldehyde dehydrogenase, mitochondrial ALDH2	ALDH2_HUMAN	neurotransmitter biosynthetic process	neurotransmitter biosynthetic process	ethanol catabolic process		neurotransmitter biosynthetic process	xenobiotic metabolic process
164	Aldehyde oxidase AOX1	ADO_HUMAN	vitamin B6 metabolic process	vitamin B6 metabolic process	inflammatory response	male gonad development	male gonad development	cellular response to starvation
165	Aldo-keto reductase family 1 member C3 AKR1C3	AK1C3_HUMAN	positive regulation of cell proliferation	cellular response to starvation	male gonad development	protein import into nucleus, translocation		protein import into nucleus, translocation	farnesol catabolic process	male gonad development
166	Aldose 1-epimerase GALM	GALM_HUMAN	hexose metabolic process	hexose metabolic process
167	Aldose reductase AKR1B1	ALDR_HUMAN	C21-steroid hormone biosynthetic process	carbohydrate metabolic process		response to stress
168	Alpha-1,2-mannosyltransferase ALG9 ALG9	ALG9_HUMAN	post-translational protein modification	protein amino acid N-linked glycosylation via asparagine
169	Alpha-1-acid glycoprotein 1 ORM1	A1AG1_HUMAN	regulation of immune system process	transport	transport	acute-phase response
170	Alpha-1-acid glycoprotein 2 ORM2	A1AG2_HUMAN	regulation of immune system process	transport	transport	acute-phase response
171	Alpha-1-antichymotrypsin SERPINA3	AACT_HUMAN	maintenance of gastrointestinal epithelium	maintenance of gastrointestinal epithelium		inflammatory response	response to lipopolysaccharide
172	Alpha-1-antitrypsin SERPINA1	A1AT_HUMAN	regulation of proteolysis	platelet degranulation	platelet degranulation	platelet degranulation	response to lipopolysaccharide	platelet activation
173	Alpha-1B-glycoprotein A1BG	A1BG_HUMAN
174	Alpha-2-macroglobulin A2M	A2MG_HUMAN	platelet activation	platelet degranulation	stem cell differentiation	platelet degranulation	platelet degranulation	platelet activation	platelet activation
175	Alpha-actinin-1 ACTN1	ACTN1_HUMAN	negative regulation of cell motion	extracellular matrix organization	platelet degranulation		platelet degranulation	platelet activation	platelet activation
176	Alpha-actinin-4 ACTN4	ACTN4_HUMAN	platelet activation	activation of signaling protein in unfolded protein response
177	Alpha-adducin ADD1	ADDA_HUMAN	homeostasis of number of cells within a tissue	cell structure disassembly during apoptosis	cell structure disassembly during apoptosis		multicellular organism growth	erythrocyte differentiation	hemoglobin metabolic process		multicellular organism growth
178	Alpha-aminoadipic semialdehyde dehydrogenase ALDH7A1	AL7A1_HUMAN	cellular aldehyde metabolic process		glycine betaine biosynthetic process from choline		sensory perception of sound
179	Alpha-amylase 2B AMY2B	AMY2B_HUMAN	carbohydrate metabolic process		digestion
180	Alpha-centractin ACTR1A	ACTZ_HUMAN	G2/M transition of mitotic cell cycle	vesicle-mediated transport	antigen processing and presentation of exogenous peptide antigen via MHC class II	vesicle-mediated transport	response to estradiol stimulus
181	Alpha-crystallin B chain CRYAB	CRYAB_HUMAN	negative regulation of caspase activity	microtubule polymerization or depolymerization	muscle development		protein folding	muscle contraction	response to virus
182	Alpha-enolase ENO1	ENOA_HUMAN	negative regulation of cell growth	transcription, DNA-dependent				transcription, DNA-dependent	response to virus	behavior
183	Amine oxidase [flavin-containing] A MAOA	AOFA_HUMAN	neurotransmitter catabolic process	neurotransmitter secretion	neurotransmitter secretion	neurotransmitter secretion	neurotransmitter biosynthetic process		neurotransmitter catabolic process	chemotaxis
184	Aminoacyl tRNA synthase complex-interacting multifunctional protein 1 AIMP1	AIMP1_HUMAN	negative regulation of endothelial cell proliferation	cell-cell signaling	angiogenesis		leukocyte migration	tRNA aminoacylation for protein translation
185	Aminoacyl tRNA synthase complex-interacting multifunctional protein 2 AIMP2	AIMP2_HUMAN	negative regulation of cell proliferation	tRNA aminoacylation for protein translation	apoptosis		tRNA aminoacylation for protein translation
186	Aminopeptidase B RNPEP	AMPB_HUMAN	proteolysis	leukotriene biosynthetic process			virus-host interaction	virus-host interaction	response to virus
187	Aminopeptidase N ANPEP	AMPN_HUMAN	cell differentiation	cell differentiation	angiotensin maturation	response to virus	angiogenesis	ovarian follicle rupture	ovarian follicle rupture	response to cold	virus-host interaction
188	Angiotensinogen AGT	ANGT_HUMAN	activation of phospholipase C activity	cell-matrix adhesion	establishment of blood-nerve barrier	cytokine secretion	cytokine secretion	angiotensin maturation	cytokine secretion	estrous cycle phase	estrous cycle phase	response to estradiol stimulus
189	Annexin A1 ANXA1	ANXA1_HUMAN	negative regulation of protein secretion	alpha-beta T cell differentiation	alpha-beta T cell differentiation	arachidonic acid secretion		alpha-beta T cell differentiation	arachidonic acid secretion	peptide cross-linking	gliogenesis	estrous cycle phase
190	Annexin A11 ANXA11	ANX11_HUMAN	cytokinesis, completion of separation	phagocytosis	phagocytosis	response to calcium ion
191	Annexin A2 ANXA2	ANXA2_HUMAN	positive regulation of binding	collagen fibril organization	angiogenesis	body fluid secretion	body fluid secretion	angiogenesis	defense response to bacterium
192	Annexin A3 ANXA3	ANXA3_HUMAN	positive regulation of endothelial cell migration	phagocytosis	neutrophil degranulation	neutrophil degranulation	neutrophil degranulation	defense response to bacterium
193	Annexin A4 ANXA4	ANXA4_HUMAN	signal transduction	signal transduction
194	Annexin A5 ANXA5	ANXA5_HUMAN	blood coagulation	signal transduction	blood coagulation		blood coagulation
195	Annexin A6 ANXA6	ANXA6_HUMAN	regulation of muscle contraction		calcium ion transport	calcium ion transport	social behavior
196	Annexin A7 ANXA7	ANXA7_HUMAN	regulation of cell shape	cellular water homeostasis		social behavior	hemostasis
197	Anterior gradient protein 2 homolog AGR2	AGR2_HUMAN
198	Antithrombin-III SERPINC1	ANT3_HUMAN	blood coagulation	blood coagulation	response to nutrient		response to nutrient
199	Apolipoprotein A-I APOA1	APOA1_HUMAN	positive regulation of transferase activity	G-protein coupled receptor protein signaling pathway	adrenal gland development	platelet degranulation	axon regeneration in the peripheral nervous system	blood vessel endothelial cell migration	blood vessel endothelial cell migration	retinoid metabolic process	platelet activation	virus-host interaction	acute inflammatory response
200	Apolipoprotein A-II APOA2	APOA2_HUMAN	negative regulation of lipase activity	high-density lipoprotein particle remodeling	organ regeneration	cholesterol efflux	cholesterol efflux	cholesterol metabolic process	virus-host interaction	organ regeneration	response to peptide hormone stimulus
201	Apolipoprotein C-III APOC3	APOC3_HUMAN	cholesterol homeostasis	G-protein coupled receptor protein signaling pathway		lipoprotein transport	lipoprotein transport	retinoid metabolic process	phototransduction, visible light	response to insulin stimulus
202	Apolipoprotein E APOE	APOE_HUMAN	positive regulation of nitric-oxide synthase activity	cellular calcium ion homeostasis	cell death	intracellular transport	axon regeneration in the peripheral nervous system		intracellular transport	retinoid metabolic process	response to dietary excess
203	Apoptosis inhibitor 5 API5	API5_HUMAN	negative regulation of apoptosis	apoptosis	apoptosis
204	Apoptosis-inducing factor 1, mitochondrial AIFM1	AIFM1_HUMAN	cell redox homeostasis	mitochondrial respiratory chain complex I assembly	neuron differentiation		DNA fragmentation during apoptosis	neuron differentiation	cellular response to UV
205	Aquaporin-1 AQP1	AQP1_HUMAN	negative regulation of caspase activity	cellular response to UV	odontogenesis	ammonium transport	ammonium transport	cGMP biosynthetic process	pancreatic juice secretion
206	Arginyl-tRNA synthetase, cytoplasmic RARS	SYRC_HUMAN	arginyl-tRNA aminoacylation		arginyl-tRNA aminoacylation
207	Arylsulfatase A ARSA	ARSA_HUMAN	binding of sperm to zona pellucida	skeletal development	glycosphingolipid metabolic process		binding of sperm to zona pellucida	binding of sperm to zona pellucida
208	Arylsulfatase E ARSE	ARSE_HUMAN	post-translational protein modification		glycosphingolipid metabolic process		skeletal development
209	Asparaginyl-tRNA synthetase, cytoplasmic NARS	SYNC_HUMAN	tRNA aminoacylation for protein translation		tRNA aminoacylation for protein translation
210	Aspartate aminotransferase, mitochondrial GOT2	AATM_HUMAN	amino acid biosynthetic process	fatty acid transport	fatty acid transport	4-hydroxyproline catabolic process		response to ethanol
211	Aspartyl aminopeptidase DNPEP	DNPEP_HUMAN	proteolysis	peptide metabolic process
212	Aspartyl-tRNA synthetase, cytoplasmic DARS	SYDC_HUMAN	aspartyl-tRNA aminoacylation		aspartyl-tRNA aminoacylation		bone mineralization
213	Asporin ASPN	ASPN_HUMAN	negative regulation of transforming growth factor beta receptor signaling pathway			bone mineralization	response to morphine
214	Astrocytic phosphoprotein PEA-15 PEA15	PEA15_HUMAN	negative regulation of glucose import	apoptosis	apoptosis	transport	transport
215	Atlastin-3 ATL3	ATLA3_HUMAN	endoplasmic reticulum organization			spermatogenesis	spermatogenesis	immune response
216	B-cell receptor-associated protein 31 BCAP31	BAP31_HUMAN	elevation of mitochondrial calcium ion concentration	intracellular protein transport	cell structure disassembly during apoptosis	intracellular protein transport	antigen processing and presentation of peptide antigen via MHC class I	intracellular protein transport
217	BTB/POZ domain-containing protein KCTD12 KCTD12	KCD12_HUMAN	regulation of G-protein coupled receptor protein signaling pathway	protein homooligomerization
218	Barrier-to-autointegration factor BANF1	BAF_HUMAN	mitotic nuclear envelope reassembly		DNA integration	response to virus	virus-host interaction	virus-host interaction	response to virus	virus-host interaction
219	Basal cell adhesion molecule BCAM	BCAM_HUMAN	cell-matrix adhesion	embryonic skeletal morphogenesis
220	Basement membrane-specific heparan sulfate proteoglycan core protein HSPG2	PGBM_HUMAN	extracellular matrix organization		protein localization	glycosaminoglycan biosynthetic process		brain development	phototransduction, visible light
221	Beta-1-syntrophin SNTB1	SNTB1_HUMAN	blood coagulation, intrinsic pathway		muscle contraction
222	Beta-2-glycoprotein 1 APOH	APOH_HUMAN	plasminogen activation	triacylglycerol transport	triacylglycerol transport	triacylglycerol metabolic process	blood coagulation, intrinsic pathway	blood coagulation, intrinsic pathway	innate immune response
223	Bifunctional ATP-dependent dihydroxyacetone kinase/FAD-AMP lyase (cyclizing) DAK	DHAK_HUMAN	negative regulation of translation	glycerol metabolic process	innate immune response		glycerol metabolic process
224	Bifunctional aminoacyl-tRNA synthetase EPRS	SYEP_HUMAN	tRNA aminoacylation for protein translation	cerebellum development	tRNA aminoacylation for protein translation
225	Bifunctional purine biosynthesis protein PURH ATIC	PUR9_HUMAN	purine nucleotide biosynthetic process		tetrahydrofolate biosynthetic process		cerebral cortex development	response to inorganic substance
226	Biglycan BGN	PGS1_HUMAN	pancreatic juice secretion	extracellular matrix organization	blood vessel remodeling		peptide cross-linking via chondroitin 4-sulfate glycosaminoglycan		blood vessel remodeling
227	Bile salt-activated lipase CEL	CEL_HUMAN	ceramide catabolic process	pancreatic juice secretion	pancreatic juice secretion		protein amino acid esterification	pancreatic juice secretion
228	Branched-chain-amino-acid aminotransferase, cytosolic BCAT1	BCAT1_HUMAN	cell proliferation	branched chain family amino acid catabolic process
229	Branched-chain-amino-acid aminotransferase, mitochondrial BCAT2	BCAT2_HUMAN	leucine metabolic process	isoleucine catabolic process
230	C-1-tetrahydrofolate synthase, cytoplasmic MTHFD1	C1TC_HUMAN	negative regulation of caspase activity		folic acid and derivative biosynthetic process
231	CD44 antigen CD44	CD44_HUMAN	blood coagulation	hyaluronan catabolic process	cartilage development	healing during inflammatory response
232	CD59 glycoprotein CD59	CD59_HUMAN	positive regulation of cell proliferation	cell activation	innate immune response	blood coagulation	blood coagulation	virus-host interaction
233	CD81 antigen CD81	CD81_HUMAN	paranodal junction assembly	activation of MAPK activity	protein localization	entry of virus into host cell	activation of MAPK activity	virus-host interaction	virus-host interaction	virus-host interaction	platelet activation
234	CD9 antigen CD9	CD9_HUMAN	regulation of cyclin-dependent protein kinase activity	regulation of neuron differentiation	oligodendrocyte development	oligodendrocyte development	platelet degranulation	platelet degranulation	platelet activation
235	CDK5 regulatory subunit-associated protein 3 CDK5RAP3	CK5P3_HUMAN	regulation of neuron differentiation		brain development
236	CUB and zona pellucida-like domain-containing protein 1 CUZD1	CUZD1_HUMAN	regulation of caspase activity	cell structure disassembly during apoptosis	trypsinogen activation		substrate-bound cell migration, cell attachment to substrate	substrate-bound cell migration, cell attachment to substrate	trypsinogen activation
237	Cadherin-1 CDH1	CADH1_HUMAN	cell structure disassembly during apoptosis		protein metabolic process	sensory perception of sound	response to drug
238	Calcium-binding mitochondrial carrier protein SCaMC-1 SLC25A24	SCMC1_HUMAN	transmembrane transport	transmembrane transport	transmembrane transport
239	Caldesmon CALD1	CALD1_HUMAN	platelet activation	cell motion	cell motion	muscle contraction	platelet activation
240	Calmodulin CALM1	CALM_HUMAN	platelet degranulation	platelet degranulation	innate immune response	platelet degranulation	glycogen catabolic process	platelet activation
241	Calnexin CANX	CALX_HUMAN	positive regulation of cell proliferation	synaptic vesicle endocytosis	aging	protein secretion	antigen processing and presentation of peptide antigen via MHC class I	protein secretion	protein amino acid N-linked glycosylation
242	Calpain small subunit 1 CAPNS1	CPNS1_HUMAN	positive regulation of cell proliferation
243	Calpain-1 catalytic subunit CAPN1	CAN1_HUMAN	proteolysis	myoblast fusion	receptor catabolic process
244	Calpain-2 catalytic subunit CAPN2	CAN2_HUMAN	myoblast fusion	proteolysis	blastocyst development		response to hypoxia
245	Calpastatin CAST	ICAL_HUMAN	regulation of smooth muscle contraction
246	Calponin-1 CNN1	CNN1_HUMAN	negative regulation of ATPase activity	actomyosin structure organization			smooth muscle contraction
247	Calponin-3 CNN3	CNN3_HUMAN	sequestering of calcium ion	negative regulation of neuron differentiation	actomyosin structure organization	spermatogenesis	spermatogenesis	activation of unfolded protein response
248	Calreticulin CALR	CALR_HUMAN	negative regulation of neuron differentiation		protein export from nucleus		peptide antigen assembly with MHC class I protein complex	sequestering of calcium ion	protein stabilization	cardiac muscle cell differentiation
249	Carbonic anhydrase 1 CA1	CAH1_HUMAN	positive regulation of cellular pH reduction	morphogenesis of an epithelium	one-carbon compound metabolic process		bicarbonate transport		bicarbonate transport	one-carbon compound metabolic process
250	Carbonic anhydrase 2 CA2	CAH2_HUMAN	one-carbon compound metabolic process	carbon dioxide transport	carbon dioxide transport		one-carbon compound metabolic process		kidney development	response to estrogen stimulus
251	Carbonyl reductase [NADPH] 1 CBR1	CBR1_HUMAN	drug metabolic process	cyclooxygenase pathway
252	Carboxypeptidase A1 CPA1	CBPA1_HUMAN	proteolysis	proteolysis
253	Carboxypeptidase A2 CPA2	CBPA2_HUMAN	vacuolar protein catabolic process	proteolysis
254	Carboxypeptidase B CPB1	CBPB1_HUMAN	neuropeptide signaling pathway	proteolysis
255	Carboxypeptidase E CPE	CBPE_HUMAN	insulin processing	insulin processing
256	Carnitine O-acetyltransferase CRAT	CACP_HUMAN	fatty acid beta-oxidation using acyl-CoA oxidase	transport	transport	carnitine metabolic process, CoA-linked
257	Carnitine O-palmitoyltransferase 2, mitochondrial CPT2	CPT2_HUMAN	negative regulation of NF-kappaB transcription factor activity	carnitine shuttle	carnitine shuttle	carnitine shuttle	fatty acid beta-oxidation	hydrogen peroxide catabolic process	menopause
258	Catalase CAT	CATA_HUMAN	negative regulation of smooth muscle cell proliferation	purine base metabolic process	menopause	hemoglobin metabolic process		menopause
259	Catechol O-methyltransferase COMT	COMT_HUMAN	neurotransmitter catabolic process			estrogen metabolic process	female pregnancy	response to pain	reproductive process in a multicellular organism	female pregnancy	learning
260	Catechol O-methyltransferase domain-containing protein 1 COMTD1	CMTD1_HUMAN	negative regulation of apoptosis			ovarian follicle development	male gonad development	axon regeneration	ovarian follicle development
261	Catenin alpha-1 CTNNA1	CTNA1_HUMAN	bone resorption	establishment or maintenance of cell polarity	male gonad development	axon regeneration	ovarian follicle development	oocyte development	fallopian tube development	innate immune response
262	Catenin beta-1 CTNNB1	CTNB1_HUMAN	Wnt receptor signaling pathway	cell maturation	patterning of blood vessels	synaptic vesicle transport	T cell differentiation in the thymus	neuron migration	neuron migration	transcription, DNA-dependent	hair follicle morphogenesis
263	Catenin delta-1 CTNND1	CTND1_HUMAN	regulation of catalytic activity	Wnt receptor signaling pathway	salivary gland morphogenesis			transcription, DNA-dependent	salivary gland morphogenesis	innate immune response
264	Cathepsin B CTSB	CATB_HUMAN	extracellular matrix disassembly			innate immune response	collagen catabolic process	collagen catabolic process	autophagosome formation
265	Cathepsin D CTSD	CATD_HUMAN	angiotensin maturation	cell death	cell death	antigen processing and presentation of exogenous peptide antigen via MHC class II			collagen catabolic process	collagen catabolic process	response to lipopolysaccharide
266	Cathepsin G CTSG	CATG_HUMAN	regulation of nitric-oxide synthase activity	extracellular matrix disassembly		immune response	angiotensin maturation	defense response to fungus	angiotensin maturation	lactation	cellular response to starvation
267	Caveolin-1 CAV1	CAV1_HUMAN	regulation of protein heterodimerization activity	membrane depolarization	angiogenesis	calcium ion transport	leukocyte migration	maintenance of protein location in cell	leukocyte migration	triacylglycerol metabolic process	virus-host interaction	innate immune response
268	Cell division control protein 42 homolog CDC42	CDC42_HUMAN	positive regulation of transcription from RNA polymerase II promoter	neuron fate determination	axon guidance	establishment of Golgi localization	multicellular organism growth	macrophage differentiation	axon guidance	regulation of protein stability	multicellular organism growth
269	Cellular nucleic acid-binding protein CNBP	CNBP_HUMAN	cellular iron ion homeostasis	transcription, DNA-dependent				transcription, DNA-dependent
270	Ceruloplasmin CP	CERU_HUMAN	transmembrane transport	cell death	copper ion transport	copper ion transport
271	Chaperone activity of bc1 complex-like, mitochondrial ADCK3	ADCK3_HUMAN	ubiquinone biosynthetic process		ubiquinone biosynthetic process			innate immune response
272	Chitinase domain-containing protein 1 CHID1	CHID1_HUMAN	regulation of mitochondrial membrane potential	chitin catabolic process	innate immune response		chitin catabolic process
273	Chloride intracellular channel protein 1 CLIC1	CLIC1_HUMAN	negative regulation of cell migration	regulation of mitochondrial membrane potential				fertilization	fertilization
274	Chloride intracellular channel protein 4 CLIC4	CLIC4_HUMAN	regulation of blood pressure	keratinocyte differentiation	angiogenesis	multicellular organism growth		multicellular organism growth
275	Chromogranin-A CHGA	CMGA_HUMAN	angiotensin maturation	midbrain development				regulation of blood pressure
276	Chymase CMA1	CMA1_HUMAN	extracellular matrix disassembly			angiotensin maturation	angiotensin maturation
277	Chymotrypsin-C CTRC	CTRC_HUMAN	proteolysis	proteolysis
278	Chymotrypsin-like elastase family member 2A CELA2A	CEL2A_HUMAN	proteolysis	proteolysis
279	Chymotrypsin-like elastase family member 2B CELA2B	CEL2B_HUMAN	proteolysis	proteolysis
280	Chymotrypsin-like elastase family member 3A CELA3A	CEL3A_HUMAN	proteolysis	cholesterol metabolic process	digestion
281	Chymotrypsin-like elastase family member 3B CELA3B	CEL3B_HUMAN	proteolysis	cholesterol metabolic process
282	Chymotrypsin-like protease CTRL-1 CTRL	CTRL_HUMAN	proteolysis	proteolysis	digestion
283	Chymotrypsinogen B2 CTRB2	CTRB2_HUMAN	extracellular matrix disassembly	cobalamin metabolic process	digestion
284	Citrate synthase, mitochondrial CS	CISY_HUMAN	tricarboxylic acid cycle			carbohydrate metabolic process
285	Clathrin heavy chain 1 CLTC	CLH1_HUMAN	mitosis	intracellular protein transport	antigen processing and presentation of exogenous peptide antigen via MHC class II	intracellular protein transport	receptor internalization
286	Cleavage and polyadenylation specificity factor subunit 5 NUDT21	CPSF5_HUMAN	positive regulation of NF-kappaB transcription factor activity	termination of RNA polymerase II transcription				termination of RNA polymerase II transcription			response to misfolded protein
287	Clusterin CLU	CLUS_HUMAN	pancreatic juice secretion	platelet degranulation	release of cytochrome c from mitochondria	platelet degranulation	innate immune response	platelet degranulation	lipid metabolic process	response to virus	platelet activation	COPI vesicle coat
288	Coatomer subunit alpha COPA	COPA_HUMAN	retrograde vesicle-mediated transport, Golgi to ER	retrograde vesicle-mediated transport, Golgi to ER		retrograde vesicle-mediated transport, Golgi to ER			pancreatic juice secretion		virus-host interaction	COPI vesicle coat
289	Coatomer subunit beta COPB1	COPB_HUMAN	intracellular protein transport	intracellular protein transport		intracellular protein transport		virus-host interaction	virus-host interaction
290	Coatomer subunit beta' COPB2	COPB2_HUMAN	intracellular protein transport	cerebellar Purkinje cell layer maturation	intracellular protein transport		intracellular protein transport		adult locomotory behavior	COPI vesicle coat	COPI vesicle coat
291	Coatomer subunit delta ARCN1	COPD_HUMAN	retrograde vesicle-mediated transport, Golgi to ER	retrograde vesicle-mediated transport, Golgi to ER		retrograde vesicle-mediated transport, Golgi to ER		cerebellar Purkinje cell layer maturation	pigmentation
292	Coatomer subunit epsilon COPE	COPE_HUMAN	COPI coating of Golgi vesicle	protein transport	protein transport
293	Coatomer subunit gamma COPG	COPG_HUMAN
294	Coatomer subunit zeta-1 COPZ1	COPZ1_HUMAN	platelet activation	intracellular protein transport	intracellular protein transport	intracellular protein transport	platelet activation
295	Cofilin-1 CFL1	COF1_HUMAN	ER overload response	post-embryonic development	neural crest cell migration	neural crest cell migration	platelet degranulation	innate immune response	platelet degranulation	neural crest cell migration	protein amino acid phosphorylation	response to virus
296	Coiled-coil domain-containing protein 47 CCDC47	CCD47_HUMAN	ER overload response	embryonic development	ER overload response
297	Coiled-coil-helix-coiled-coil-helix domain-containing protein 3, mitochondrial CHCHD3	CHCH3_HUMAN	positive regulation of translation	mitochondrial fusion
298	Cold-inducible RNA-binding protein CIRBP	CIRBP_HUMAN	positive regulation of catalytic activity	mRNA stabilization	mRNA stabilization		response to UV	phototransduction, visible light
299	Colipase CLPS	COL_HUMAN	platelet activation	osteoblast differentiation	retinoid metabolic process		lipid catabolic process	lipid digestion	response to nutrient
300	Collagen alpha-1(I) chain COL1A1	CO1A1_HUMAN	osteoblast differentiation	angiogenesis	protein transport	leukocyte migration	protein transport	leukocyte migration	collagen catabolic process	platelet activation
301	Collagen alpha-1(IV) chain COL4A1	CO4A1_HUMAN	axon guidance	axon guidance	collagen catabolic process	collagen catabolic process
302	Collagen alpha-1(VI) chain COL6A1	CO6A1_HUMAN	homeostasis of number of cells within a tissue	cell adhesion	axon guidance	axon guidance	collagen catabolic process	collagen catabolic process
303	Collagen alpha-1(XIV) chain COL14A1	COEA1_HUMAN	signal transduction	cell-cell adhesion	collagen catabolic process	collagen catabolic process
304	Collagen alpha-1(XV) chain COL15A1	COFA1_HUMAN	negative regulation of cell proliferation	cell differentiation	cell differentiation	collagen catabolic process	collagen catabolic process
305	Collagen alpha-1(XVIII) chain COL18A1	COIA1_HUMAN	platelet activation	endothelial cell morphogenesis	organ morphogenesis	collagen catabolic process	angiogenesis	regulation of blood pressure
306	Collagen alpha-2(I) chain COL1A2	CO1A2_HUMAN	negative regulation of angiogenesis	angiogenesis	platelet activation	skin morphogenesis	leukocyte migration	leukocyte migration	leukocyte migration	collagen catabolic process		platelet activation
307	Collagen alpha-2(IV) chain COL4A2	CO4A2_HUMAN	transcription, DNA-dependent		axon guidance		collagen catabolic process	collagen catabolic process	collagen catabolic process
308	Collagen alpha-2(VI) chain COL6A2	CO6A2_HUMAN	caspase activation	glomerular basement membrane development	extracellular matrix disassembly	axon guidance	axon guidance	collagen catabolic process
309	Collagen alpha-3(IV) chain COL4A3	CO4A3_HUMAN	glomerular basement membrane development		axon guidance	collagen catabolic process	collagen catabolic process
310	Collagen alpha-3(VI) chain COL6A3	CO6A3_HUMAN	regulation of complement activation	cell adhesion	muscle development	axon guidance	collagen catabolic process	collagen catabolic process
311	Complement C3 C3	CO3_HUMAN	regulation of complement activation	G-protein coupled receptor protein signaling pathway		complement activation, alternative pathway	fatty acid metabolic process	inflammatory response
312	Complement C4-B C4B	CO4B_HUMAN	glucose homeostasis	complement activation, classical pathway		complement activation	complement activation, classical pathway		inflammatory response		chemotaxis
313	Complement C5 C5	CO5_HUMAN	blood coagulation, intrinsic pathway	cellular calcium ion homeostasis	cytolysis	innate immune response	leukocyte migration during inflammatory response	chemotaxis	activation of MAPK activity	in utero embryonic development		virus-host interaction
314	Complement component 1 Q subcomponent-binding protein, mitochondrial C1QBP	C1QBP_HUMAN	regulation of complement activation	mature ribosome assembly	apoptosis	immune response	transcription, DNA-dependent	virus-host interaction	blood coagulation, intrinsic pathway	virus-host interaction	virus-host interaction	immune response
315	Complement component C7 C7	CO7_HUMAN	regulation of complement activation	hemolysis by symbiont of host red blood cells	complement activation, classical pathway	cytolysis	complement activation	complement activation, classical pathway
316	Complement component C8 alpha chain C8A	CO8A_HUMAN	regulation of complement activation	complement activation, classical pathway	cytolysis	complement activation	complement activation, classical pathway		complement activation
317	Complement component C9 C9	CO9_HUMAN	complement activation, classical pathway			innate immune response	complement activation, classical pathway	hemolysis by symbiont of host red blood cells	innate immune response
318	Copine-1 CPNE1	CPNE1_HUMAN	vesicle-mediated transport	vesicle-mediated transport		vesicle-mediated transport	lipid metabolic process
319	Copine-3 CPNE3	CPNE3_HUMAN	dosage compensation	vesicle-mediated transport		vesicle-mediated transport		vesicle-mediated transport	lipid metabolic process
320	Core histone macro-H2A.1 H2AFY	H2AY_HUMAN	dosage compensation	chromatin modification
321	Core histone macro-H2A.2 H2AFY2	H2AW_HUMAN	chromatin modification
322	Coronin-1B CORO1B	COR1B_HUMAN	cellular chloride ion homeostasis	actin cytoskeleton organization
323	Creatine kinase B-type CKB	KCRB_HUMAN	negative regulation of catalytic activity	cellular chloride ion homeostasis	brain development	cellular nitrogen compound metabolic process	brain development
324	Cullin-associated NEDD8-dissociated protein 1 CAND1	CAND1_HUMAN	regulation of blood vessel size	cell differentiation	cell differentiation	protein ubiquitination		maternal process involved in pregnancy	response to folic acid
325	Cystathionine beta-synthase CBS	CBS_HUMAN	positive regulation of NF-kappaB transcription factor activity	sulfur amino acid metabolic process	blood vessel remodeling	L-serine catabolic process	maternal process involved in pregnancy	regulation of blood vessel size	maternal process involved in pregnancy	ER unfolded protein response
326	Cystathionine gamma-lyase CTH	CGL_HUMAN	regulation of apoptosis	endoplasmic reticulum unfolded protein response		sulfur amino acid catabolic process
327	Cystatin-B CSTB	CYTB_HUMAN	adult locomotory behavior	adult locomotory behavior
328	Cysteine and glycine-rich protein 1 CSRP1	CSRP1_HUMAN	positive regulation of cell proliferation
329	Cysteine-rich protein 2 CRIP2	CRIP2_HUMAN	hemopoiesis	hemopoiesis		hemopoiesis
330	Cysteine-rich with EGF-like domain protein 2 CRELD2	CREL2_HUMAN	Golgi apparatus
331	Cysteinyl-tRNA synthetase, cytoplasmic CARS	SYCC_HUMAN	cysteinyl-tRNA aminoacylation			cysteinyl-tRNA aminoacylation
332	Cytochrome b-c1 complex subunit 1, mitochondrial UQCRC1	QCR1_HUMAN	mitochondrial electron transport, ubiquinol to cytochrome c			mitochondrial electron transport, ubiquinol to cytochrome c			response to activity
333	Cytochrome b-c1 complex subunit 2, mitochondrial UQCRC2	QCR2_HUMAN	proteolysis			respiratory electron transport chain
334	Cytochrome b-c1 complex subunit 6, mitochondrial UQCRH	QCR6_HUMAN	protein heterooligomerization		mitochondrial electron transport, ubiquinol to cytochrome c
335	Cytochrome b-c1 complex subunit 7 UQCRB	QCR7_HUMAN	mitochondrial electron transport, ubiquinol to cytochrome c		mitochondrial electron transport, ubiquinol to cytochrome c
336	Cytochrome b-c1 complex subunit Rieske, mitochondrial UQCRFS1	UCRI_HUMAN	respiratory electron transport chain			respiratory electron transport chain		response to hormone stimulus
337	Cytochrome b5 CYB5A	CYB5_HUMAN	caspase activation via cytochrome c	DNA fragmentation during apoptosis	L-ascorbic acid metabolic process		L-ascorbic acid metabolic process
338	Cytochrome c CYCS	CYC_HUMAN	caspase activation via cytochrome c			DNA fragmentation during apoptosis
339	Cytochrome c oxidase subunit 2 MT-CO2	COX2_HUMAN	mitochondrial electron transport, cytochrome c to oxygen
340	Cytochrome c oxidase subunit 4 isoform 1, mitochondrial COX4I1	COX41_HUMAN	respiratory electron transport chain			respiratory electron transport chain		response to nutrient
341	Cytochrome c oxidase subunit 5A, mitochondrial COX5A	COX5A_HUMAN	respiratory electron transport chain			respiratory electron transport chain
342	Cytochrome c oxidase subunit 5B, mitochondrial COX5B	COX5B_HUMAN	respiratory electron transport chain			respiratory electron transport chain		respiratory gaseous exchange
343	Cytochrome c oxidase subunit 6B1 COX6B1	CX6B1_HUMAN	respiratory electron transport chain			respiratory electron transport chain
344	Cytochrome c oxidase subunit 7A2, mitochondrial COX7A2	CX7A2_HUMAN	mitochondrial respiratory chain
345	Cytochrome c1, heme protein, mitochondrial CYC1	CY1_HUMAN	regulation of translation	post-embryonic development	respiratory electron transport chain		respiratory electron transport chain	response to iron(II) ion
346	Cytoplasmic aconitate hydratase ACO1	ACOC_HUMAN	tricarboxylic acid cycle	cell death	tricarboxylic acid cycle		post-embryonic development
347	Cytoplasmic dynein 1 heavy chain 1 DYNC1H1	DYHC1_HUMAN	G2/M transition of mitotic cell cycle	microtubule-based movement		antigen processing and presentation of exogenous peptide antigen via MHC class II	microtubule-based movement
348	Cytoplasmic dynein 1 intermediate chain 2 DYNC1I2	DC1I2_HUMAN	G2/M transition of mitotic cell cycle	microtubule-based movement		antigen processing and presentation of exogenous peptide antigen via MHC class II	microtubule-based movement	virus-host interaction	virus-host interaction
349	Cytoskeleton-associated protein 4 CKAP4	CKAP4_HUMAN
350	Cytosol aminopeptidase LAP3	AMPL_HUMAN	proteolysis	proteolysis
351	Cytosolic non-specific dipeptidase CNDP2	CNDP2_HUMAN	regulation of gene expression	neural tube development	proteolysis	glutathione biosynthetic process		xenobiotic metabolic process
352	D-3-phosphoglycerate dehydrogenase PHGDH	SERA_HUMAN	glial cell development		L-serine biosynthetic process	brain development
353	D-dopachrome decarboxylase DDT	DOPD_HUMAN	melanin biosynthetic process		melanin biosynthetic process
354	DDRGK domain-containing protein 1 DDRGK1	DDRGK_HUMAN	Wnt receptor signaling pathway			virus-host interaction	virus-host interaction
355	DNA damage-binding protein 1 DDB1	DDB1_HUMAN	cell redox homeostasis	aging	Wnt receptor signaling pathway	protein ubiquitination during ubiquitin-dependent protein catabolic process	virus-host interaction	base-excision repair	nucleotide-excision repair, DNA damage removal		virus-host interaction
356	DNA-(apurinic or apyrimidinic site) lyase APEX1	APEX1_HUMAN	base-excision repair	base-excision repair
357	DNA-binding protein A CSDA	DBPA_HUMAN	telomere maintenance		T cell receptor V(D)J recombination	germ cell programmed cell death	germ cell programmed cell death
358	DNA-dependent protein kinase catalytic subunit PRKDC	PRKDC_HUMAN	caspase activation	T cell lineage commitment	somitogenesis	B cell lineage commitment	germ cell programmed cell death	germ cell programmed cell death	protein destabilization	cellular response to amino acid starvation	double-strand break repair
359	Death-associated protein 1 DAP	DAP1_HUMAN	caspase activation	aging	autophagy	response to mechanical stimulus
360	Decorin DCN	PGS2_HUMAN	extracellular matrix organization			peptide cross-linking via chondroitin 4-sulfate glycosaminoglycan	response to lipopolysaccharide	placenta development
361	Delta(3,5)-Delta(2,4)-dienoyl-CoA isomerase, mitochondrial ECH1	ECH1_HUMAN	fatty acid beta-oxidation			fatty acid beta-oxidation
362	Delta-1-pyrroline-5-carboxylate synthase ALDH18A1	P5CS_HUMAN	citrulline biosynthetic process			proline biosynthetic process
363	Delta-aminolevulinic acid dehydratase ALAD	HEM2_HUMAN	protein homooligomerization			heme biosynthetic process
364	Deoxyribonucleoside 5'-monophosphate N-glycosidase RCL	RCL_HUMAN	regulation of heart contraction
365	Desmin DES	DESM_HUMAN	cell structure disassembly during apoptosis	muscle filament sliding		muscle filament sliding
366	Desmoplakin DSP	DESP_HUMAN	positive regulation of actin filament depolymerization	cell-cell adhesion	cell structure disassembly during apoptosis			peptide cross-linking
367	Destrin DSTN	DEST_HUMAN	actin polymerization or depolymerization			cell motion
368	Developmentally-regulated GTP-binding protein 1 DRG1	DRG1_HUMAN	cell redox homeostasis	transcription, DNA-dependent	multicellular organismal development		transcription, DNA-dependent	multicellular organismal development	sperm capacitation
369	Dihydrolipoyl dehydrogenase, mitochondrial DLD	DLDH_HUMAN	regulation of acetyl-CoA biosynthetic process from pyruvate	cell redox homeostasis	mitochondrial electron transport, NADH to ubiquinone		gastrulation
370	Dihydrolipoyllysine-residue acetyltransferase component of pyruvate dehydrogenase complex, mitochondrial DLAT	ODP2_HUMAN	tricarboxylic acid cycle		acetyl-CoA biosynthetic process
371	Dihydrolipoyllysine-residue succinyltransferase component of 2-oxoglutarate dehydrogenase complex, mitochondrial DLST	ODO2_HUMAN	tricarboxylic acid cycle		lysine catabolic process	response to glucagon stimulus
372	Dihydropteridine reductase QDPR	DHPR_HUMAN	regulation of neuron differentiation	L-phenylalanine catabolic process	liver development	tetrahydrobiopterin biosynthetic process		liver development	response to drug
373	Dihydropyrimidinase-related protein 2 DPYSL2	DPYL2_HUMAN	negative regulation of apoptosis	signal transduction	olfactory bulb development	synaptic vesicle transport	synaptic vesicle transport	pyrimidine base catabolic process	axon guidance
374	Dipeptidase 1 DPEP1	DPEP1_HUMAN	arachidonic acid metabolic process			homocysteine metabolic process
375	Dipeptidyl peptidase 2 DPP7	DPP2_HUMAN	proteolysis	proteolysis
376	Dipeptidyl peptidase 3 DPP3	DPP3_HUMAN	activation of signaling protein activity involved in unfolded protein response	proteolysis	proteolysis
377	DnaJ homolog subfamily B member 11 DNAJB11	DJB11_HUMAN	activation of signaling protein activity involved in unfolded protein response	cellular protein metabolic process		mRNA modification	defense response to virus
378	DnaJ homolog subfamily C member 3 DNAJC3	DNJC3_HUMAN	cellular protein metabolic process			defense response to virus	cellular protein metabolic process	defense response to virus
379	Dolichol-phosphate mannosyltransferase DPM1	DPM1_HUMAN	protein amino acid O-linked mannosylation			GDP-mannose metabolic process		response to cytokine stimulus
380	Dolichyl-diphosphooligosaccharide--protein glycosyltransferase 48 kDa subunit DDOST	OST48_HUMAN	SRP-dependent cotranslational protein targeting to membrane	SRP-dependent cotranslational protein targeting to membrane		innate immune response	SRP-dependent cotranslational protein targeting to membrane		protein amino acid N-linked glycosylation
381	Dolichyl-diphosphooligosaccharide--protein glycosyltransferase subunit 1 RPN1	RPN1_HUMAN	SRP-dependent cotranslational protein targeting to membrane	aging	SRP-dependent cotranslational protein targeting to membrane			SRP-dependent cotranslational protein targeting to membrane		protein amino acid N-linked glycosylation via asparagine	response to drug
382	Dolichyl-diphosphooligosaccharide--protein glycosyltransferase subunit 2 RPN2	RPN2_HUMAN	SRP-dependent cotranslational protein targeting to membrane	SRP-dependent cotranslational protein targeting to membrane			SRP-dependent cotranslational protein targeting to membrane		protein amino acid N-linked glycosylation
383	Dolichyl-diphosphooligosaccharide--protein glycosyltransferase subunit STT3A STT3A	STT3A_HUMAN	post-translational protein modification			protein amino acid N-linked glycosylation via asparagine		determination of left/right symmetry
384	Dolichyl-phosphate beta-glucosyltransferase ALG5	ALG5_HUMAN	activation of JNK activity	neurite morphogenesis	post-translational protein modification	determination of left/right symmetry		protein amino acid N-linked glycosylation
385	Drebrin-like protein DBNL	DBNL_HUMAN	activation of JNK activity	endocytosis	endocytosis	activation of JNK activity	synaptogenesis
386	Dynactin subunit 2 DCTN2	DCTN2_HUMAN	negative regulation of protein kinase B signaling cascade	G2/M transition of mitotic cell cycle			antigen processing and presentation of exogenous peptide antigen via MHC class II			virus-host interaction	virus-host interaction	response to virus
387	Dystroglycan DAG1	DAG1_HUMAN	negative regulation of NF-kappaB transcription factor activity	myelination in the peripheral nervous system	morphogenesis of an epithelial sheet	NLS-bearing substrate import into nucleus	NLS-bearing substrate import into nucleus		membrane protein ectodomain proteolysis	response to virus	myelination in the peripheral nervous system	response to ER stress
388	E3 UFM1-protein ligase 1 KIAA0776	UFL1_HUMAN	negative regulation of type I interferon production	response to endoplasmic reticulum stress			virus-host interaction	defense response to virus	virus-host interaction
389	E3 ubiquitin/ISG15 ligase TRIM25 TRIM25	TRI25_HUMAN	defense response to virus	virus-host interaction		virus-host interaction
390	EF-hand domain-containing protein D2 EFHD2	EFHD2_HUMAN	blood coagulation	blood coagulation
391	EH domain-containing protein 2 EHD2	EHD2_HUMAN	positive regulation of peptidyl-tyrosine phosphorylation	GTP catabolic process		endocytic recycling	endocytic recycling	GTP catabolic process	blood coagulation
392	EH domain-containing protein 4 EHD4	EHD4_HUMAN	GTP catabolic process	endocytic recycling			endocytic recycling		GTP catabolic process
393	EMILIN-1 EMILIN1	EMIL1_HUMAN	release of sequestered calcium ion into cytosol	apoptosis in response to endoplasmic reticulum stress	cell adhesion	endoplasmic reticulum unfolded protein response
394	ERO1-like protein alpha ERO1L	ERO1A_HUMAN	release of sequestered calcium ion into cytosol				chaperone cofactor-dependent protein folding
395	ERO1-like protein beta ERO1LB	ERO1B_HUMAN	protein folding	protein folding
396	ES1 protein homolog, mitochondrial C21orf33	ES1_HUMAN
397	Echinoderm microtubule-associated protein-like 4 EML4	EMAL4_HUMAN	negative regulation of cell growth	biomineral formation	mitosis	immune response
398	Ectonucleotide pyrophosphatase/phosphodiesterase family member 1 ENPP1	ENPP1_HUMAN	cellular response to insulin stimulus	inorganic diphosphate transport		immune response	inorganic diphosphate transport	sequestering of triacylglycerol	biomineral formation
399	Electrogenic sodium bicarbonate cotransporter 1 SLC4A4	S4A4_HUMAN
400	Electron transfer flavoprotein subunit alpha, mitochondrial ETFA	ETFA_HUMAN	respiratory electron transport chain			respiratory electron transport chain
401	Electron transfer flavoprotein subunit beta ETFB	ETFB_HUMAN	regulation of transcription, DNA-dependent	respiratory electron transport chain			respiratory electron transport chain
402	Elongation factor 1-alpha 1 EEF1A1	EF1A1_HUMAN	transcription, DNA-dependent		transcription, DNA-dependent
403	Elongation factor 1-beta EEF1B2	EF1B_HUMAN	regulation of transcription, DNA-dependent
404	Elongation factor 1-delta EEF1D	EF1D_HUMAN	transcription, DNA-dependent		transcription, DNA-dependent
405	Elongation factor 1-gamma EEF1G	EF1G_HUMAN	response to virus		response to virus
406	Elongation factor 2 EEF2	EF2_HUMAN	translational elongation		translational elongation
407	Elongation factor Tu, mitochondrial TUFM	EFTU_HUMAN	GTP catabolic process		GTP catabolic process
408	Endoplasmic reticulum resident protein 27 ERP27	ERP27_HUMAN
409	Endoplasmic reticulum resident protein 29 ERP29	ERP29_HUMAN	cell redox homeostasis	protein secretion	intracellular protein transport	response to unfolded protein	intracellular protein transport
410	Endoplasmic reticulum resident protein 44 ERP44	ERP44_HUMAN	sequestering of calcium ion	cell redox homeostasis	glycoprotein metabolic process
411	Endoplasmin HSP90B1	ENPL_HUMAN	positive regulation of DNA binding	endothelial cell differentiation	actin rod formation	innate immune response	protein transport	innate immune response	protein transport	ER-associated protein catabolic process
412	Endothelial differentiation-related factor 1 EDF1	EDF1_HUMAN	transcription, DNA-dependent		transcription, DNA-dependent		multicellular organismal development
413	Enoyl-CoA hydratase domain-containing protein 1 ECHDC1	ECHD1_HUMAN
414	Enoyl-CoA hydratase, mitochondrial ECHS1	ECHM_HUMAN	fatty acid beta-oxidation		fatty acid beta-oxidation		defense response to bacterium
415	Eosinophil cationic protein RNASE3	ECP_HUMAN	regulation of isoprenoid metabolic process	RNA catabolic process		RNA catabolic process	defense response to bacterium		response to virus
416	Epididymal secretory protein E1 NPC2	NPC2_HUMAN	positive regulation of cell proliferation	cholesterol metabolic process		intracellular cholesterol transport		intracellular cholesterol transport	cholesterol metabolic process	response to virus
417	Epithelial cell adhesion molecule EPCAM	EPCAM_HUMAN	ureteric bud development		ureteric bud development		response to organic cyclic substance
418	Epoxide hydrolase 1 EPHX1	HYEP_HUMAN	regulation of blood pressure	aromatic compound catabolic process			response to toxin	metabolic process
419	Epoxide hydrolase 2 EPHX2	HYES_HUMAN	cellular calcium ion homeostasis	cell death	epoxygenase P450 pathway		regulation of blood pressure
420	Erlin-2 ERLIN2	ERLN2_HUMAN	ER-associated protein catabolic process	ER-associated protein catabolic process
421	Erythrocyte band 7 integral membrane protein STOM	STOM_HUMAN	protein homooligomerization
422	Ester hydrolase C11orf54 C11orf54	CK054_HUMAN
423	Estradiol 17-beta-dehydrogenase 11 HSD17B11	DHB11_HUMAN	steroid biosynthetic process	androgen catabolic process
424	Estradiol 17-beta-dehydrogenase 12 HSD17B12	DHB12_HUMAN	cytokine and chemokine mediated signaling pathway	extracellular matrix organization	triacylglycerol biosynthetic process		virus-host interaction
425	Eukaryotic initiation factor 4A-I EIF4A1	IF4A1_HUMAN	cytokine and chemokine mediated signaling pathway	translational initiation			virus-host interaction
426	Eukaryotic initiation factor 4A-II EIF4A2	IF4A2_HUMAN	dosage compensation, by inactivation of X chromosome	nuclear-transcribed mRNA poly(A) tail shortening	translational initiation	virus-host interaction	response to stress
427	Eukaryotic translation initiation factor 1 EIF1	EIF1_HUMAN	nuclear-transcribed mRNA poly(A) tail shortening	virus-host interaction	regulation of translational initiation in response to stress
428	Eukaryotic translation initiation factor 2 subunit 1 EIF2S1	IF2A_HUMAN	regulation of translational initiation in response to stress				protein amino acid autophosphorylation
429	Eukaryotic translation initiation factor 2 subunit 2 EIF2S2	IF2B_HUMAN	male gonad development	in utero embryonic development		male gonad development	male gonad development
430	Eukaryotic translation initiation factor 2 subunit 3 EIF2S3	IF2G_HUMAN	regulation of translational initiation
431	Eukaryotic translation initiation factor 3 subunit A EIF3A	EIF3A_HUMAN	regulation of translational initiation	formation of translation preinitiation complex			formation of translation initiation complex
432	Eukaryotic translation initiation factor 3 subunit B EIF3B	EIF3B_HUMAN	regulation of translational initiation	formation of translation preinitiation complex			formation of translation preinitiation complex
433	Eukaryotic translation initiation factor 3 subunit C EIF3C	EIF3C_HUMAN	negative regulation of translational initiation	translational initiation		translational initiation
434	Eukaryotic translation initiation factor 3 subunit E EIF3E	EIF3E_HUMAN	regulation of translational initiation	formation of translation preinitiation complex			formation of translation preinitiation complex
435	Eukaryotic translation initiation factor 3 subunit F EIF3F	EIF3F_HUMAN	regulation of translational initiation	formation of translation preinitiation complex		formation of translation preinitiation complex
436	Eukaryotic translation initiation factor 3 subunit G EIF3G	EIF3G_HUMAN	regulation of translational initiation	translational initiation		translational initiation
437	Eukaryotic translation initiation factor 3 subunit H EIF3H	EIF3H_HUMAN	regulation of translational initiation	translational initiation		translational initiation
438	Eukaryotic translation initiation factor 3 subunit I EIF3I	EIF3I_HUMAN	regulation of translational initiation	formation of translation preinitiation complex			formation of translation preinitiation complex
439	Eukaryotic translation initiation factor 3 subunit J EIF3J	EIF3J_HUMAN	regulation of translational initiation	translational initiation		translational initiation
440	Eukaryotic translation initiation factor 3 subunit L EIF3L	EIF3L_HUMAN	cytokine and chemokine mediated signaling pathway	translational initiation		translational initiation	virus-host interaction	virus-host interaction
441	Eukaryotic translation initiation factor 4 gamma 1 EIF4G1	IF4G1_HUMAN	regulation of translational initiation	cell death	cell death	nuclear-transcribed mRNA poly(A) tail shortening	virus-host interaction
442	Eukaryotic translation initiation factor 4B EIF4B	IF4B_HUMAN	regulation of translational initiation	insulin receptor signaling pathway			nuclear-transcribed mRNA poly(A) tail shortening	virus-host interaction	virus-host interaction
443	Eukaryotic translation initiation factor 4H EIF4H	IF4H_HUMAN	regulation of translational initiation	developmental growth		developmental growth	virus-host interaction
444	Eukaryotic translation initiation factor 5 EIF5	IF5_HUMAN	positive regulation of translational elongation	apoptosis
445	Eukaryotic translation initiation factor 5A-1 EIF5A	IF5A1_HUMAN	protein export from nucleus	mRNA export from nucleus		mRNA export from nucleus	peptidyl-lysine modification to hypusine
446	Eukaryotic translation initiation factor 6 EIF6	IF6_HUMAN	mature ribosome assembly
447	Extended synaptotagmin-1 ESYT1	ESYT1_HUMAN	skin development
448	Extracellular matrix protein FRAS1 FRAS1	FRAS1_HUMAN	cell communication	protein transport		protein transport	skin development	response to hypoxia
449	Extracellular superoxide dismutase [Cu-Zn] SOD3	SODE_HUMAN	regulation of cell shape	removal of superoxide radicals			removal of superoxide radicals
450	Ezrin EZR	EZRI_HUMAN	actin filament capping	leukocyte adhesion	epithelial cell differentiation		cytoskeletal anchoring at plasma membrane		axon guidance
451	F-actin-capping protein subunit alpha-1 CAPZA1	CAZA1_HUMAN	regulation of cell morphogenesis	cell motion		innate immune response	cell motion	blood coagulation
452	F-actin-capping protein subunit beta CAPZB	CAPZB_HUMAN	positive regulation of gene expression	muscle fiber development	muscle fiber development		cell motion	neurite development
453	Far upstream element-binding protein 1 FUBP1	FUBP1_HUMAN	regulation of transcription, DNA-dependent	transcription from RNA polymerase II promoter				transcription from RNA polymerase II promoter
454	Far upstream element-binding protein 2 KHSRP	FUBP2_HUMAN	positive regulation of cellular metabolic process	transcription, DNA-dependent		mRNA transport	mRNA transport	transcription, DNA-dependent
455	Fatty acid synthase FASN	FAS_HUMAN	cholesterol homeostasis	brown fat cell differentiation	pantothenate metabolic process		fatty acid biosynthetic process
456	Fatty acid-binding protein, adipocyte FABP4	FABP4_HUMAN	brown fat cell differentiation	epidermis development		triacylglycerol catabolic process		cytokine production	response to wounding
457	Fatty acid-binding protein, epidermal FABP5	FABP5_HUMAN	glucose metabolic process	glucose transport		glucose transport	phosphatidylcholine biosynthetic process		epidermis development
458	Fatty aldehyde dehydrogenase ALDH3A2	AL3A2_HUMAN	regulation of cell shape	phytol metabolic process	peripheral nervous system development			sesquiterpenoid metabolic process		peripheral nervous system development
459	Fermitin family homolog 2 FERMT2	FERM2_HUMAN	cellular iron ion homeostasis	cell death	substrate adhesion-dependent cell spreading	substrate adhesion-dependent cell spreading		integrin activation
460	Ferritin light chain FTL	FRIL_HUMAN	transmembrane transport	post-Golgi vesicle-mediated transport			post-Golgi vesicle-mediated transport
461	Fibrillin-1 FBN1	FBN1_HUMAN	platelet activation	extracellular matrix organization	heart development		heart development	response to calcium ion
462	Fibrinogen alpha chain FGA	FIBA_HUMAN	platelet activation	platelet degranulation		platelet degranulation	platelet degranulation	platelet activation	response to calcium ion
463	Fibrinogen beta chain FGB	FIBB_HUMAN	platelet activation	platelet degranulation		platelet degranulation	platelet degranulation	platelet activation	response to calcium ion
464	Fibrinogen gamma chain FGG	FIBG_HUMAN	platelet degranulation	platelet degranulation		platelet degranulation	platelet activation
465	Fibrinogen-like protein 1 FGL1	FGL1_HUMAN	regulation of cell shape	substrate adhesion-dependent cell spreading			platelet activation
466	Fibronectin FN1	FINC_HUMAN	calcium-independent cell-matrix adhesion	platelet degranulation		leukocyte migration	platelet degranulation	leukocyte migration	peptide cross-linking	angiogenesis	virus-host interaction	embryo implantation
467	Fibulin-1 FBLN1	FBLN1_HUMAN	platelet activation	extracellular matrix organization	embryo implantation		embryo implantation	platelet activation	virus-host interaction		platelet activation
468	Filamin-A FLNA	FLNA_HUMAN	cytoskeletal anchoring at plasma membrane	cell differentiation	epithelial to mesenchymal transition	epithelial to mesenchymal transition	early endosome to late endosome transport		cytoplasmic sequestering of protein		protein stabilization
469	Filamin-B FLNB	FLNB_HUMAN	cell differentiation	muscle fiber development		cytoskeletal anchoring at plasma membrane		skeletal muscle development
470	Filamin-C FLNC	FLNC_HUMAN	cell junction assembly		muscle fiber development
471	Flavin reductase BLVRB	BLVRB_HUMAN	negative regulation of cell growth	heme catabolic process		heme catabolic process
472	Four and a half LIM domains protein 1 FHL1	FHL1_HUMAN	negative regulation of cell growth	cell differentiation	cell differentiation		muscle development
473	Fructose-1,6-bisphosphatase 1 FBP1	F16P1_HUMAN	regulation of cell shape	protein homotetramerization		platelet activation
474	Fructose-bisphosphate aldolase A ALDOA	ALDOA_HUMAN	positive regulation of ATPase activity	actin filament organization		platelet degranulation	platelet degranulation	gluconeogenesis	platelet activation
475	Fructose-bisphosphate aldolase B ALDOB	ALDOB_HUMAN	vacuolar proton-transporting V-type ATPase complex assembly				fructose catabolic process	gluconeogenesis	response to hypoxia
476	Fructose-bisphosphate aldolase C ALDOC	ALDOC_HUMAN	homeostasis of number of cells within a tissue	protein homotetramerization	organ regeneration		gluconeogenesis	organ regeneration
477	Fumarate hydratase, mitochondrial FH	FUMH_HUMAN	tricarboxylic acid cycle		tricarboxylic acid cycle
478	GDP-L-fucose synthase TSTA3	FCL_HUMAN	Notch signaling pathway	'de novo' GDP-L-fucose biosynthetic process	cytolysis	homeostasis of number of cells within a tissue
479	GDP-mannose 4,6 dehydratase GMDS	GMDS_HUMAN	positive regulation of protein binding	Notch signaling pathway		GDP-mannose metabolic process		virus-host interaction
480	GTP-binding nuclear protein Ran RAN	RAN_HUMAN	actin cytoskeleton organization	protein import into nucleus	cellular protein complex localization		DNA metabolic process	virus-host interaction	GDP-mannose metabolic process		virus-host interaction
481	GTP-binding protein SAR1a SAR1A	SAR1A_HUMAN	intracellular protein transport	intracellular protein transport		intracellular protein transport
482	GTP-binding protein SAR1b SAR1B	SAR1B_HUMAN	blood coagulation	COPII coating of Golgi vesicle		COPII coating of Golgi vesicle		antigen processing and presentation of peptide antigen via MHC class I	COPII coating of Golgi vesicle
483	GTP:AMP phosphotransferase, mitochondrial AK3	KAD3_HUMAN	GTP metabolic process			GTP metabolic process	blood coagulation	protein amino acid N-linked glycosylation
484	Galactokinase GALK1	GALK1_HUMAN	positive regulation of erythrocyte aggregation	myoblast differentiation	galactitol metabolic process		galactose catabolic process	response to axon injury
485	Galectin-1 LGALS1	LEG1_HUMAN	myoblast differentiation		plasma cell differentiation		multicellular organismal response to stress
486	Galectin-2 LGALS2	LEG2_HUMAN	cell differentiation	innate immune response
487	Galectin-3 LGALS3	LEG3_HUMAN	cell differentiation		innate immune response		RNA splicing	skeletal development
488	Galectin-4 LGALS4	LEG4_HUMAN	cell adhesion	inflammatory response
489	Gamma-glutamyltransferase 5 GGT5	GGT5_HUMAN	cell structure disassembly during apoptosis	glutathione biosynthetic process		tissue regeneration
490	Gelsolin GSN	GELS_HUMAN	signal transduction	embryonic development	cilium morphogenesis	cilium morphogenesis	vesicle-mediated transport	tissue regeneration	vesicle-mediated transport	leukotriene biosynthetic process
491	General transcription factor II-I GTF2I	GTF2I_HUMAN	signal transduction		transcription initiation from RNA polymerase II promoter
492	General vesicular transport factor p115 USO1	USO1_HUMAN	positive regulation of protein binding	vesicle fusion with Golgi apparatus		intracellular protein transport	intracellular protein transport		embryonic development	feeding behavior
493	Glucagon GCG	GLUC_HUMAN	G-protein coupled receptor protein signaling pathway				energy reserve metabolic process
494	Glucosamine 6-phosphate N-acetyltransferase GNPNAT1	GNA1_HUMAN	negative regulation of glycogen biosynthetic process	post-translational protein modification	liver development		liver development	response to sucrose stimulus
495	Glucosamine--fructose-6-phosphate aminotransferase [isomerizing] 1 GFPT1	GFPT1_HUMAN	negative regulation of caspase activity	cellular response to insulin stimulus				protein amino acid N-linked glycosylation via asparagine			learning or memory
496	Glucose-6-phosphate isomerase GPI	G6PI_HUMAN	protein kinase cascade	glycolysis	angiogenesis		humoral immune response	protein amino acid N-linked glycosylation via asparagine		learning or memory	innate immune response
497	Glucosidase 2 subunit beta PRKCSH	GLU2B_HUMAN	positive regulation of insulin secretion	protein kinase cascade	in utero embryonic development		innate immune response	methylglyoxal biosynthetic process		liver development
498	Glutamate dehydrogenase 1, mitochondrial GLUD1	DHE3_HUMAN	neurotransmitter secretion	glutamine metabolic process				protein amino acid N-linked glycosylation via asparagine			behavior
499	Glutaminase kidney isoform, mitochondrial GLS	GLSK_HUMAN	neurotransmitter secretion	glutamate secretion	glutamate secretion	glutamine catabolic process		glutamate biosynthetic process		xenobiotic metabolic process
500	Glutaminyl-tRNA synthetase QARS	SYQ_HUMAN	tRNA aminoacylation for protein translation	tRNA aminoacylation for protein translation		regulation of respiratory gaseous exchange
501	Glutathione S-transferase A2 GSTA2	GSTA2_HUMAN	xenobiotic metabolic process	xenobiotic metabolic process
502	Glutathione S-transferase Mu 1 GSTM1	GSTM1_HUMAN	regulation of skeletal muscle contraction via regulation of the release of sequestered calcium ion		xenobiotic catabolic process	xenobiotic catabolic process		nitrobenzene metabolic process		xenobiotic catabolic process
503	Glutathione S-transferase Mu 2 GSTM2	GSTM2_HUMAN	regulation of skeletal muscle contraction via regulation of the release of sequestered calcium ion				xenobiotic catabolic process		establishment of blood-nerve barrier
504	Glutathione S-transferase Mu 3 GSTM3	GSTM3_HUMAN	negative regulation of JNK activity	central nervous system development	establishment of blood-nerve barrier	establishment of blood-nerve barrier	xenobiotic catabolic process	xenobiotic metabolic process		response to estrogen stimulus
505	Glutathione S-transferase P GSTP1	GSTP1_HUMAN	xenobiotic metabolic process	xenobiotic metabolic process		central nervous system development
506	Glutathione S-transferase kappa 1 GSTK1	GSTK1_HUMAN	positive regulation of skeletal muscle contraction via regulation of the release of sequestered calcium ion		glutathione metabolic process		glutathione metabolic process		xenobiotic catabolic process
507	Glutathione S-transferase omega-1 GSTO1	GSTO1_HUMAN	positive regulation of skeletal muscle contraction via regulation of the release of sequestered calcium ion				xenobiotic catabolic process		response to organic cyclic substance
508	Glutathione S-transferase theta-1 GSTT1	GSTT1_HUMAN	xenobiotic metabolic process	xenobiotic metabolic process			xenobiotic metabolic process
509	Glutathione S-transferase theta-2B GSTT2B	GSTT2_HUMAN	negative regulation of caspase activity	xenobiotic metabolic process			response to symbiotic bacterium
510	Glutathione peroxidase 1 GPX1	GPX1_HUMAN	cell redox homeostasis	myoblast proliferation	angiogenesis involved in wound healing	skeletal muscle regeneration	blood vessel endothelial cell migration	blood vessel endothelial cell migration	xenobiotic metabolic process	response to symbiotic bacterium	heart contraction
511	Glutathione reductase, mitochondrial GSR	GSHR_HUMAN	negative regulation of translation	glutathione metabolic process		lipoxygenase pathway
512	Glyceraldehyde-3-phosphate dehydrogenase GAPDH	G3P_HUMAN	regulation of gluconeogenesis	microtubule cytoskeleton organization	neuron apoptosis	nucleobase, nucleoside and nucleotide interconversion
513	Glycine N-methyltransferase GNMT	GNMT_HUMAN	protein homotetramerization	embryonic development		glycogen metabolic process	protein stabilization	tissue regeneration
514	Glycine amidinotransferase, mitochondrial GATM	GATM_HUMAN	creatine biosynthetic process	tissue regeneration		cellular nitrogen compound metabolic process
515	Glycogen phosphorylase, brain form PYGB	PYGB_HUMAN	glycogen catabolic process	cell death	glucose metabolic process	tissue regeneration
516	Glycyl-tRNA synthetase GARS	SYG_HUMAN	cell death	tRNA aminoacylation for protein translation
517	Glyoxalase domain-containing protein 4 GLOD4	GLOD4_HUMAN		excretion
518	Glyoxylate reductase/hydroxypyruvate reductase GRHPR	GRHPR_HUMAN	protein retention in Golgi apparatus	lamellipodium biogenesis	protein oligomerization		excretion	cellular nitrogen compound metabolic process
519	Golgi phosphoprotein 3 GOLPH3	GOLP3_HUMAN	gene expression	Golgi vesicle budding		leukocyte tethering or rolling	protein retention in Golgi apparatus	glycoprotein biosynthetic process
520	Golgi reassembly-stacking protein 2 GORASP2	GORS2_HUMAN	organelle organization
521	Golgi resident protein GCP60 ACBD3	GCP60_HUMAN	regulation of multicellular organism growth	steroid biosynthetic process		transport	transport	spermatogenesis	spermatogenesis
522	Guanidinoacetate N-methyltransferase GAMT	GAMT_HUMAN	signal transduction	creatine biosynthetic process	organ morphogenesis			steroid biosynthetic process		organ morphogenesis
523	Guanine nucleotide-binding protein G(I)/G(S)/G(O) subunit gamma-12 GNG12	GBG12_HUMAN	dopamine receptor, adenylate cyclase activating pathway	energy reserve metabolic process				cellular nitrogen compound metabolic process		synaptic transmission	platelet activation
524	Guanine nucleotide-binding protein G(I)/G(S)/G(T) subunit beta-1 GNB1	GBB1_HUMAN	G-protein coupled receptor protein signaling pathway	energy reserve metabolic process	retina development in camera-type eye			energy reserve metabolic process		synaptic transmission
525	Guanine nucleotide-binding protein G(I)/G(S)/G(T) subunit beta-2 GNB2	GBB2_HUMAN	platelet activation	synaptic transmission			energy reserve metabolic process		synaptic transmission	platelet activation
526	Guanine nucleotide-binding protein G(i) subunit alpha-2 GNAI2	GNAI2_HUMAN	tissue homeostasis	platelet activation			energy reserve metabolic process		synaptic transmission	behavior
527	Guanine nucleotide-binding protein G(s) subunit alpha isoforms XLas GNAS	GNAS1_HUMAN	positive regulation of GTPase activity	DNA methylation	embryonic cranial skeleton morphogenesis		multicellular organism growth	activation of MAPKK activity		tissue homeostasis	virus-host interaction
528	Guanine nucleotide-binding protein subunit beta-2-like 1 GNB2L1	GBLP_HUMAN	telomere maintenance via telomerase	cell cycle	gastrulation	DNA methylation	virus-host interaction	gastrulation	rhythmic process	virus-host interaction
529	H/ACA ribonucleoprotein complex subunit 4 DKC1	DKC1_HUMAN	interferon-gamma-mediated signaling pathway	rRNA processing		virus-host interaction	virus-host interaction
530	HLA class I histocompatibility antigen, A-69 alpha chain HLA-A	1A69_HUMAN	interferon-gamma-mediated signaling pathway	interferon-gamma-mediated signaling pathway		antigen processing and presentation of exogenous peptide antigen via MHC class I, TAP-dependent			rRNA processing	virus-host interaction	virus-host interaction
531	HLA class I histocompatibility antigen, Cw-12 alpha chain HLA-C	1C12_HUMAN	T cell receptor signaling pathway	interferon-gamma-mediated signaling pathway		antigen processing and presentation of exogenous peptide antigen via MHC class I, TAP-dependent				virus-host interaction	virus-host interaction
532	HLA class II histocompatibility antigen, DR alpha chain HLA-DRA	DRA_HUMAN	negative regulation of oxidoreductase activity	T cell receptor signaling pathway		antigen processing and presentation of exogenous peptide antigen via MHC class II					defense response to bacterium
533	Haptoglobin HP	HPT_HUMAN	negative regulation of cell growth	cellular iron ion homeostasis		defense response to bacterium		response to virus
534	Heat shock 70 kDa protein 1A/1B HSPA1A	HSP71_HUMAN	gene expression	mRNA catabolic process	response to virus	metabolic process	response to unfolded protein
535	Heat shock 70 kDa protein 4 HSPA4	HSP74_HUMAN	neurotransmitter secretion	protein import into mitochondrial outer membrane	protein import into mitochondrial outer membrane			protein import into mitochondrial outer membrane			virus-host interaction
536	Heat shock cognate 71 kDa protein HSPA8	HSP7C_HUMAN	regulation of nitric-oxide synthase activity	post-Golgi vesicle-mediated transport	axon guidance	post-Golgi vesicle-mediated transport		post-Golgi vesicle-mediated transport			virus-host interaction
537	Heat shock protein HSP 90-alpha HSP90AA1	HS90A_HUMAN	positive regulation of protein binding	protein import into mitochondrial outer membrane	protein import into mitochondrial outer membrane	innate immune response	protein import into mitochondrial outer membrane	neuron migration	chaperone cofactor-dependent protein folding
538	Heat shock protein HSP 90-beta HSP90AB1	HS90B_HUMAN	negative regulation of apoptosis	protein folding	axon guidance	innate immune response	protein refolding		placenta development	response to unfolded protein
539	Heat shock protein beta-1 HSPB1	HSPB1_HUMAN	regulation of muscle contraction	protein kinase cascade	cell death		cell motion		protein folding	response to virus
540	Heat shock protein beta-6 HSPB6	HSPB6_HUMAN	positive regulation of phosphoinositide 3-kinase cascade	erythrocyte differentiation			mRNA metabolic process		response to hormone stimulus	response to stress
541	Hematopoietic lineage cell-specific protein HCLS1	HCLS1_HUMAN	erythrocyte differentiation	erythrocyte differentiation			circadian rhythm
542	Heme-binding protein 1 HEBP1	HEBP1_HUMAN	hydrogen peroxide catabolic process
543	Heme-binding protein 2 HEBP2	HEBP2_HUMAN	hydrogen peroxide catabolic process
544	Hemoglobin subunit alpha HBA1	HBA_HUMAN	positive regulation of nitric oxide biosynthetic process	hydrogen peroxide catabolic process		bicarbonate transport		bicarbonate transport		hydrogen peroxide catabolic process
545	Hemoglobin subunit beta HBB	HBB_HUMAN	blood coagulation	hydrogen peroxide catabolic process	bicarbonate transport		bicarbonate transport	hydrogen peroxide catabolic process		regulation of blood pressure	blood coagulation
546	Hemoglobin subunit delta HBD	HBD_HUMAN	positive regulation of interferon-gamma-mediated signaling pathway				hydrogen peroxide catabolic process		blood coagulation	virus-host interaction	virus-host interaction
547	Hemopexin HPX	HEMO_HUMAN	activation of signaling protein activity involved in unfolded protein response	hemoglobin metabolic process		virus-host interaction	activation of signaling protein activity involved in unfolded protein response				virus-host interaction
548	Hepatoma-derived growth factor HDGF	HDGF_HUMAN	cellular protein metabolic process				protein localization in nucleus		cellular protein metabolic process		heme metabolic process
549	Heterochromatin protein 1-binding protein 3 HP1BP3	HP1B3_HUMAN	positive regulation of transcription, DNA-dependent	epithelial to mesenchymal transition	nucleosome assembly
550	Heterogeneous nuclear ribonucleoprotein A/B HNRNPAB	ROAA_HUMAN	epithelial to mesenchymal transition								virus-host interaction
551	Heterogeneous nuclear ribonucleoprotein A1 HNRNPA1	ROA1_HUMAN	nuclear import	mRNA transport			mRNA transport		nuclear mRNA splicing, via spliceosome	virus-host interaction
552	Heterogeneous nuclear ribonucleoprotein A3 HNRNPA3	ROA3_HUMAN	positive regulation of transcription, DNA-dependent	nuclear mRNA splicing, via spliceosome					nuclear mRNA splicing, via spliceosome
553	Heterogeneous nuclear ribonucleoprotein D0 HNRNPD	HNRPD_HUMAN	regulation of RNA splicing	transcription, DNA-dependent						transcription, DNA-dependent
554	Heterogeneous nuclear ribonucleoprotein F HNRNPF	HNRPF_HUMAN	nuclear mRNA splicing, via spliceosome	nuclear mRNA splicing, via spliceosome
555	Heterogeneous nuclear ribonucleoprotein G RBMX	HNRPG_HUMAN	regulation of RNA splicing
556	Heterogeneous nuclear ribonucleoprotein H HNRNPH1	HNRH1_HUMAN	nuclear mRNA splicing, via spliceosome	nuclear mRNA splicing, via spliceosome
557	Heterogeneous nuclear ribonucleoprotein H2 HNRNPH2	HNRH2_HUMAN	nuclear mRNA splicing, via spliceosome	nuclear mRNA splicing, via spliceosome
558	Heterogeneous nuclear ribonucleoprotein H3 HNRNPH3	HNRH3_HUMAN	positive regulation of low-density lipoprotein receptor biosynthetic process	nuclear mRNA splicing, via spliceosome			nuclear mRNA splicing, via spliceosome			virus-host interaction
559	Heterogeneous nuclear ribonucleoprotein K HNRNPK	HNRPK_HUMAN	signal transduction	nuclear mRNA splicing, via spliceosome	virus-host interaction			virus-host interaction
560	Heterogeneous nuclear ribonucleoprotein L HNRNPL	HNRPL_HUMAN	nuclear mRNA splicing, via spliceosome	nuclear mRNA splicing, via spliceosome
561	Heterogeneous nuclear ribonucleoprotein M HNRNPM	HNRPM_HUMAN	negative regulation of translation	alternative nuclear mRNA splicing, via spliceosome				alternative nuclear mRNA splicing, via spliceosome			virus-host interaction
562	Heterogeneous nuclear ribonucleoprotein Q SYNCRIP	HNRPQ_HUMAN	nuclear mRNA splicing, via spliceosome	nuclear mRNA splicing, via spliceosome	virus-host interaction			virus-host interaction
563	Heterogeneous nuclear ribonucleoprotein R HNRNPR	HNRPR_HUMAN	nuclear mRNA splicing, via spliceosome	nuclear mRNA splicing, via spliceosome
564	Heterogeneous nuclear ribonucleoprotein U HNRNPU	HNRPU_HUMAN	regulation of transcription, DNA-dependent	nuclear mRNA splicing, via spliceosome			nuclear mRNA splicing, via spliceosome				response to virus
565	Heterogeneous nuclear ribonucleoprotein U-like protein 1 HNRNPUL1	HNRL1_HUMAN	transcription, DNA-dependent	transcription, DNA-dependent	response to virus
566	Heterogeneous nuclear ribonucleoprotein U-like protein 2 HNRNPUL2	HNRL2_HUMAN	negative regulation of nuclear mRNA splicing, via spliceosome
567	Heterogeneous nuclear ribonucleoproteins A2/B1 HNRNPA2B1	ROA2_HUMAN	nuclear mRNA splicing, via spliceosome	RNA transport	RNA transport	nuclear mRNA splicing, via spliceosome
568	Heterogeneous nuclear ribonucleoproteins C1/C2 HNRNPC	HNRPC_HUMAN	positive regulation of transcription from RNA polymerase II promoter	nuclear mRNA splicing, via spliceosome			neurite development
569	High mobility group protein B1 HMGB1	HMGB1_HUMAN	negative regulation of apoptosis	DNA fragmentation during apoptosis	DNA fragmentation during apoptosis	DNA fragmentation during apoptosis	V(D)J recombination	dendritic cell chemotaxis	nuclear mRNA splicing, via spliceosome	DNA fragmentation during apoptosis
570	High mobility group protein B2 HMGB2	HMGB2_HUMAN	DNA fragmentation during apoptosis	V(D)J recombination	cell chemotaxis	cell chemotaxis	DNA fragmentation during apoptosis	dendritic cell chemotaxis	V(D)J recombination
571	Histidine triad nucleotide-binding protein 2, mitochondrial HINT2	HINT2_HUMAN	DNA fragmentation during apoptosis	DNA fragmentation during apoptosis	steroid biosynthetic process	apoptosis		steroid biosynthetic process
572	Histone H1.0 H1F0	H10_HUMAN	DNA fragmentation during apoptosis	DNA fragmentation during apoptosis
573	Histone H1.4 HIST1H1E	H14_HUMAN	nucleosome positioning
574	Histone H1x H1FX	H1X_HUMAN	nucleosome assembly
575	Histone H2A type 1-D HIST1H2AD	H2A1D_HUMAN (+4)	nucleosome assembly
576	Histone H2A.V H2AFV	H2AV_HUMAN (+1)	positive regulation of DNA repair	nucleosome assembly		spermatogenesis	double-strand break repair
577	Histone H2A.x H2AFX	H2AX_HUMAN	nucleosome assembly	double-strand break repair via homologous recombination				spermatogenesis
578	Histone H2B type 1-B HIST1H2BB	H2B1B_HUMAN (+3)	nucleosome assembly
579	Histone H2B type 1-D HIST1H2BD	H2B1D_HUMAN	blood coagulation	nucleosome assembly		response to hormone stimulus
580	Histone H3.3 H3F3A	H33_HUMAN	telomere maintenance	nucleosome assembly	brain development	blood coagulation
581	Histone H4 HIST1H4A	H4_HUMAN	telomere maintenance
582	Hsc70-interacting protein ST13	F10A1_HUMAN	regulation of cyclin-dependent protein kinase activity	protein folding
583	Hsp90 co-chaperone Cdc37 CDC37	CDC37_HUMAN	protein targeting	protein targeting	protein targeting	protein folding
584	Hydroxyacyl-coenzyme A dehydrogenase, mitochondrial HADH	HCDH_HUMAN	fatty acid beta-oxidation	fatty acid beta-oxidation
585	Hydroxymethylglutaryl-CoA synthase, mitochondrial HMGCS2	HMCS2_HUMAN	positive regulation of dopamine metabolic process	ketone body biosynthetic process			behavior
586	Hypoxanthine-guanine phosphoribosyltransferase HPRT1	HPRT_HUMAN	lymphocyte proliferation	dendrite morphogenesis	cholesterol biosynthetic process	central nervous system neuron development	activation of signaling in unfolded protein response
587	Hypoxia up-regulated protein 1 HYOU1	HYOU1_HUMAN	cellular protein metabolic process	cellular protein metabolic process		dopamine metabolic process	immune response
588	Ig alpha-1 chain C region IGHA1	IGHA1_HUMAN	protein-chromophore linkage	immune response		protein-chromophore linkage			immune response
589	Ig alpha-2 chain C region IGHA2	IGHA2_HUMAN	complement activation, classical pathway	immune response	innate immune response
590	Ig gamma-1 chain C region IGHG1	IGHG1_HUMAN	complement activation, classical pathway	complement activation, classical pathway			innate immune response
591	Ig gamma-2 chain C region IGHG2	IGHG2_HUMAN	complement activation, classical pathway	complement activation, classical pathway			innate immune response
592	Ig gamma-4 chain C region IGHG4	IGHG4_HUMAN	complement activation, classical pathway	complement activation, classical pathway			innate immune response
593	Ig heavy chain V-III region BRO	HV305_HUMAN	complement activation, classical pathway	complement activation, classical pathway			innate immune response
594	Ig kappa chain C region IGKC	IGKC_HUMAN	complement activation, classical pathway	complement activation, classical pathway			innate immune response
595	Ig kappa chain V-III region SIE	KV302_HUMAN (+1)	complement activation, classical pathway	complement activation, classical pathway			innate immune response
596	Ig lambda-3 chain C regions IGLC3	LAC3_HUMAN	complement activation, classical pathway	innate immune response		complement activation, classical pathway	complement activation, classical pathway	immune response
597	Ig mu chain C region IGHM	IGHM_HUMAN	cytokine and chemokine mediated signaling pathway	immune response	virus-host interaction	virus-host interaction
598	Importin subunit beta-1 KPNB1	IMB1_HUMAN	positive regulation of protein import into nucleus	DNA fragmentation during apoptosis	DNA fragmentation during apoptosis	ribosomal protein import into nucleus		ribosomal protein import into nucleus			virus-host interaction
599	Importin-5 IPO5	IPO5_HUMAN	ribosomal protein import into nucleus	ribosomal protein import into nucleus			ribosomal protein import into nucleus			virus-host interaction	DNA fragmentation during apoptosis	virus-host interaction
600	Inorganic pyrophosphatase 2, mitochondrial PPA2	IPYR2_HUMAN	tRNA aminoacylation for protein translation	tRNA aminoacylation for protein translation
601	Inorganic pyrophosphatase PPA1	IPYR_HUMAN	tRNA aminoacylation for protein translation	tRNA aminoacylation for protein translation
602	Inosine-5'-monophosphate dehydrogenase 2 IMPDH2	IMDH2_HUMAN	signal transduction	lymphocyte proliferation	retina development in camera-type eye			lymphocyte proliferation		retina development in camera-type eye
603	Inositol monophosphatase 2 IMPA2	IMPA2_HUMAN	inositol biosynthetic process	phosphoinositide phosphorylation		purine ribonucleoside monophosphate biosynthesis
604	Inositol-3-phosphate synthase 1 ISYNA1	INO1_HUMAN	positive regulation of cell growth	inositol phosphate metabolic process			wound healing
605	Insulin INS	INS_HUMAN	blood coagulation	alpha-beta T cell activation	endocrine pancreas development	glucose transport	alpha-beta T cell activation	glucose transport	phospholipid biosynthetic process	endocrine pancreas development	tissue homeostasis	germ cell migration
606	Integrin beta-1 ITGB1	ITB1_HUMAN	myelin formation	ureteric bud branching	cellular calcium ion homeostasis	cell migration during sprouting angiogenesis		leukocyte migration	protein transport within lipid bilayer	cellular protein metabolic process	response to virus	response to activity
607	Integrin-linked protein kinase ILK	ILK_HUMAN	establishment or maintenance of epithelial cell apical/basal polarity		peptidyl-serine phosphorylation		leukocyte migration		response to cytokine stimulus
608	Inter-alpha-trypsin inhibitor heavy chain H4 ITIH4	ITIH4_HUMAN	positive regulation of transcription, DNA-dependent	hyaluronan metabolic process			myelin formation		immune response
609	Interleukin enhancer-binding factor 2 ILF2	ILF2_HUMAN	negative regulation of viral genome replication	transcription, DNA-dependent		immune response	hyaluronan metabolic process		defense response to virus
610	Interleukin enhancer-binding factor 3 ILF3	ILF3_HUMAN	protein destabilization	transcription, DNA-dependent		defense response to virus	transcription, DNA-dependent	defense response to virus
611	Isochorismatase domain-containing protein 2, mitochondrial ISOC2	ISOC2_HUMAN	protein destabilization	female gonad development			protein destabilization	transcription, DNA-dependent	female gonad development	response to steroid hormone stimulus
612	Isocitrate dehydrogenase [NADP] cytoplasmic IDH1	IDHC_HUMAN	NADPH regeneration	tricarboxylic acid cycle		female gonad development
613	Isocitrate dehydrogenase [NADP], mitochondrial IDH2	IDHP_HUMAN	tricarboxylic acid cycle	carbohydrate metabolic process		female gonad development
614	Isocitrate dehydrogenase [NAD] subunit alpha, mitochondrial IDH3A	IDH3A_HUMAN	regulation of translational fidelity	tricarboxylic acid cycle
615	Isoleucyl-tRNA synthetase, cytoplasmic IARS	SYIC_HUMAN	regulation of translational fidelity	tRNA aminoacylation for protein translation			carbohydrate metabolic process
616	Isoleucyl-tRNA synthetase, mitochondrial IARS2	SYIM_HUMAN	cytoskeletal anchoring at plasma membrane	tRNA aminoacylation for protein translation			tRNA aminoacylation for protein translation	gastrulation	oocyte development	oocyte development
617	Junction plakoglobin JUP	PLAK_HUMAN	transforming growth factor beta receptor signaling pathway	epithelial cell differentiation	cytoskeletal anchoring at plasma membrane	nervous system development		cytoskeletal anchoring at plasma membrane	tRNA aminoacylation for protein translation			blood coagulation
618	Junctional adhesion molecule A F11R	JAM1_HUMAN	transforming growth factor beta receptor signaling pathway	leukocyte migration	leukocyte migration	leukocyte migration	cell migration	blood coagulation
619	Keratin, type I cytoskeletal 10 KRT10	K1C10_HUMAN	negative regulation of apoptosis	anatomical structure morphogenesis	keratinocyte differentiation	keratinocyte differentiation		virus-host interaction	virus-host interaction
620	Keratin, type I cytoskeletal 18 KRT18	K1C18_HUMAN	tumor necrosis factor-mediated signaling pathway	sarcomere organization	Golgi to plasma membrane CFTR protein transport		Golgi to plasma membrane CFTR protein transport				virus-host interaction	response to estrogen stimulus
621	Keratin, type I cytoskeletal 19 KRT19	K1C19_HUMAN	sarcomere organization	virus-host interaction	virus-host interaction	virus-host interaction	spermatogenesis	spermatogenesis
622	Keratin, type I cytoskeletal 9 KRT9	K1C9_HUMAN	complement activation, lectin pathway	intermediate filament organization	epidermis development		sarcomere organization	epidermis development		response to oxidative stress
623	Keratin, type II cytoskeletal 1 KRT1	K2C1_HUMAN	complement activation, lectin pathway	complement activation, lectin pathway			complement activation, lectin pathway			virus-host interaction	virus-host interaction
624	Keratin, type II cytoskeletal 7 KRT7	K2C7_HUMAN	tumor necrosis factor-mediated signaling pathway	sarcomere organization	cytoskeleton organization		virus-host interaction	virus-host interaction	response to other organism		virus-host interaction
625	Keratin, type II cytoskeletal 8 KRT8	K2C8_HUMAN	tumor necrosis factor-mediated signaling pathway	response to other organism		virus-host interaction
626	Kinectin KTN1	KTN1_HUMAN	regulation of membrane potential	microtubule-based movement		microtubule-based movement		microtubule-based movement		sarcomere organization
627	Kinesin-1 heavy chain KIF5B	KINH_HUMAN	regulation of membrane potential	vesicle transport along microtubule			vesicle transport along microtubule		cellular protein metabolic process		cellular response to extracellular stimulus
628	L-lactate dehydrogenase A chain LDHA	LDHA_HUMAN	cellular response to extracellular stimulus	cellular carbohydrate metabolic process
629	L-lactate dehydrogenase B chain LDHB	LDHB_HUMAN	NAD metabolic process	glycolysis
630	L-xylulose reductase DCXR	DCXR_HUMAN	protein homotetramerization	glucose metabolic process
631	LIM and SH3 domain protein 1 LASP1	LASP1_HUMAN	positive regulation of macroautophagy
632	La-related protein 1 LARP1	LARP1_HUMAN	positive regulation of NF-kappaB transcription factor activity	antifungal humoral response
633	Lactotransferrin LTF	TRFL_HUMAN	negative regulation of apoptosis	iron assimilation by chelation and transport	ossification	iron ion transport	antifungal humoral response	iron ion transport			response to host immune response	ossification
634	Lactoylglutathione lyase GLO1	LGUL_HUMAN	cell structure disassembly during apoptosis	methylglyoxal metabolic process						proteolysis
635	Lamin-B1 LMNB1	LMNB1_HUMAN	cell structure disassembly during apoptosis	carbohydrate metabolic process				intermediate filament
636	Lamin-B2 LMNB2	LMNB2_HUMAN		nuclear lamina	nuclear lamina		nuclear lamina	nuclear inner membrane	nuclear lamina
637	Lamina-associated polypeptide 2, isoforms beta/gamma TMPO	LAP2B_HUMAN	regulation of embryonic development
638	Laminin subunit alpha-2 LAMA2	LAMA2_HUMAN	regulation of embryonic development	cell adhesion	muscle development		axon guidance	axon guidance
639	Laminin subunit alpha-4 LAMA4	LAMA4_HUMAN	regulation of embryonic development	cell adhesion	blood vessel development		blood vessel development	hair follicle development
640	Laminin subunit alpha-5 LAMA5 PE=1 SV=8	LAMA5_HUMAN	positive regulation of epithelial cell proliferation	embryo implantation	integrin-mediated signaling pathway	embryonic development	cell migration	embryo implantation
641	Laminin subunit beta-1 LAMB1	LAMB1_HUMAN	substrate adhesion-dependent cell spreading	axon guidance	neuronal-glial interaction involved in cerebral cortex radial glia guided migration	embryo implantation	cell migration	embryo implantation	axon extension involved in regeneration
642	Laminin subunit beta-2 LAMB2	LAMB2_HUMAN	positive regulation of epithelial cell proliferation	Schwann cell development	axon extension involved in regeneration		axon extension involved in regeneration		axon guidance		axon guidance	axon guidance
643	Laminin subunit gamma-1 LAMC1	LAMC1_HUMAN	negative regulation of mitochondrial RNA catabolic process	substrate adhesion-dependent cell spreading	substrate adhesion-dependent cell spreading			axon guidance	cell migration	axon guidance
644	Leucine-rich PPR motif-containing protein, mitochondrial LRPPRC	LPPRC_HUMAN	mitochondrion transport along microtubule	brown fat cell differentiation	mitochondrion transport along microtubule			mitochondrion transport along microtubule		transcription, DNA-dependent
645	Leucine-rich alpha-2-glycoprotein LRG1	A2GL_HUMAN	brown fat cell differentiation
646	Leucine-rich repeat-containing protein 47 LRRC47	LRC47_HUMAN
647	Leucine-rich repeat-containing protein 59 LRRC59	LRC59_HUMAN	regulation of translational fidelity
648	Leucyl-tRNA synthetase, cytoplasmic LARS	SYLC_HUMAN	regulation of proteolysis	tRNA aminoacylation for protein translation
649	Leukocyte elastase inhibitor SERPINB1	ILEU_HUMAN	tRNA aminoacylation for protein translation		inflammatory response
650	Leukotriene A-4 hydrolase LTA4H	LKHA4_HUMAN	proteolysis	leukotriene biosynthetic process
651	Lipase maturation factor 2 LMF2	LMF2_HUMAN
652	Lipoamide acyltransferase component of branched-chain alpha-keto acid dehydrogenase complex, mitochondrial DBT	ODB2_HUMAN	branched chain family amino acid catabolic process	cellular nitrogen compound metabolic process
653	Lipoma-preferred partner LPP	LPP_HUMAN	negative regulation of tumor necrosis factor production	cell adhesion	detection of molecule of bacterial origin			detection of molecule of bacterial origin
654	Lipopolysaccharide-binding protein LBP	LBP_HUMAN	positive regulation of cell proliferation	leukocyte chemotaxis during inflammatory response	opsonization	innate immune response	leukocyte chemotaxis during inflammatory response	leukocyte chemotaxis during inflammatory response	defense response to Gram-negative bacterium
655	Lithostathine-1-alpha REG1A	REG1A_HUMAN
656	Lithostathine-1-beta REG1B	REG1B_HUMAN	cell proliferation
657	Liver carboxylesterase 1 CES1	EST1_HUMAN	response to toxin	cellular response to oxidative stress
658	Lon protease homolog, mitochondrial LONP1	LONM_HUMAN	adiponectin-mediated signaling pathway	cellular response to oxidative stress	aging
659	Long-chain-fatty-acid--CoA ligase 1 ACSL1	ACSL1_HUMAN	positive regulation of transcription from RNA polymerase II promoter	cartilage development	adiponectin-mediated signaling pathway			misfolded or incompletely synthesized protein catabolic process	xenobiotic catabolic process		response to organic cyclic substance	response to nutrient
660	Lumican LUM	LUM_HUMAN	keratan sulfate catabolic process	keratan sulfate biosynthetic process		cartilage development
661	Lupus La protein SSB	LA_HUMAN	regulation of the force of heart contraction	ventricular cardiac muscle morphogenesis	tRNA modification	locomotory behavior						tRNA modification
662	Lysosomal alpha-glucosidase GAA	LYAG_HUMAN	vacuolar sequestering	vacuolar sequestering		glycogen catabolic process		diaphragm contraction
663	Lysosome membrane protein 2 SCARB2	SCRB2_HUMAN	platelet activation	cell adhesion		protein targeting to lysosome			protein targeting to lysosome		platelet activation
664	Lysosome-associated membrane glycoprotein 2 LAMP2	LAMP2_HUMAN	platelet degranulation	cytolysis	platelet degranulation		platelet degranulation		platelet activation	defense response to bacterium
665	Lysozyme C LYZ	LYSC_HUMAN	cell wall catabolic process	cell wall catabolic process	defense response to bacterium				virus-host interaction			virus-host interaction
666	Lysyl-tRNA synthetase KARS	SYK_HUMAN	tRNA processing	lysyl-tRNA aminoacylation	virus-host interaction		virus-host interaction		response to DNA damage stimulus
667	MACRO domain-containing protein 1 MACROD1	MACD1_HUMAN	positive regulation of MAP kinase activity	protein amino acid de-ADP-ribosylation
668	Macrophage migration inhibitory factor MIF	MIF_HUMAN	barbed-end actin filament capping	prostaglandin biosynthetic process	cell aging	innate immune response		purine nucleoside metabolic process
669	Macrophage-capping protein CAPG	CAPG_HUMAN	negative regulation of protein amino acid autophosphorylation	cell projection biogenesis	cell projection biogenesis		prostaglandin biosynthetic process
670	Major vault protein MVP	MVP_HUMAN	cell proliferation	protein transport			protein transport
671	Malate dehydrogenase, cytoplasmic MDH1	MDHC_HUMAN	NADH metabolic process	tricarboxylic acid cycle
672	Malate dehydrogenase, mitochondrial MDH2	MDHM_HUMAN	NADH metabolic process	internal protein amino acid acetylation
673	Malectin MLEC	MLEC_HUMAN	regulation of growth	post-translational protein modification			protein folding		response to DNA damage stimulus
674	Malignant T cell-amplified sequence 1 MCTS1	MCTS1_HUMAN	transcription, DNA-dependent	transcription, DNA-dependent
675	Mannose-1-phosphate guanyltransferase alpha GMPPA	GMPPA_HUMAN	post-translational protein modification	GDP-mannose biosynthetic process
676	Mannose-1-phosphate guanyltransferase beta GMPPB	GMPPB_HUMAN	post-translational protein modification	GDP-mannose biosynthetic process
677	Mannose-6-phosphate isomerase MPI	MPI_HUMAN	post-translational protein modification	GDP-mannose biosynthetic process
678	Mannosyl-oligosaccharide glucosidase MOGS	MOGS_HUMAN	angiotensin maturation	post-translational protein modification						protein folding
679	Mast cell carboxypeptidase A CPA3	CBPA3_HUMAN	angiotensin maturation	cellular protein metabolic process		angiotensin maturation
680	Matrin-3 MATR3	MATR3_HUMAN	positive regulation of keratinocyte migration						collagen catabolic process		embryo implantation	embryo implantation
681	Matrix metalloproteinase-9 MMP9	MMP9_HUMAN	regulation of gluconeogenesis	post-embryonic development	extracellular matrix disassembly	embryo implantation		macrophage differentiation			embryo implantation	response to starvation
682	Medium-chain specific acyl-CoA dehydrogenase, mitochondrial ACADM	ACADM_HUMAN	cardiac muscle cell differentiation				carnitine biosynthetic process		collagen catabolic process		response to antibiotic
683	Membrane primary amine oxidase AOC3	AOC3_HUMAN	cell adhesion	axon guidance					cellular amine metabolic process		liver development
684	Membrane-associated progesterone receptor component 1 PGRMC1	PGRC1_HUMAN	axon guidance					axon guidance				axon guidance
685	Membrane-associated progesterone receptor component 2 PGRMC2	PGRC2_HUMAN	vasoconstriction in ischemic response to lowering of bp
686	Mesencephalic astrocyte-derived neurotrophic factor MANF	MANF_HUMAN	negative regulation of growth
687	Metallothionein-1E MT1E	MT1E_HUMAN (+4)
688	Methionyl-tRNA synthetase, cytoplasmic MARS	SYMC_HUMAN	regulation of excitatory postsynaptic membrane potential	embryonic development	tRNA aminoacylation for protein translation			tRNA aminoacylation for protein translation				visual learning
689	Methyl-CpG-binding protein 2 MECP2	MECP2_HUMAN	positive regulation of synaptogenesis		catecholamine secretion			protein localization		glutamine metabolic process		respiratory gaseous exchange
690	Methylcrotonoyl-CoA carboxylase beta chain, mitochondrial MCCC2	MCCB_HUMAN	biotin metabolic process					leucine catabolic process	social behavior
691	Methylcrotonoyl-CoA carboxylase subunit alpha, mitochondrial MCCC1	MCCA_HUMAN	biotin metabolic process	brown fat cell differentiation				leucine catabolic process
692	Methylmalonate-semialdehyde dehydrogenase [acylating], mitochondrial ALDH6A1	MMSA_HUMAN	brown fat cell differentiation				branched chain family amino acid catabolic process
693	Methyltransferase-like protein 7A METTL7A	MET7A_HUMAN
694	Microfibril-associated glycoprotein 4 MFAP4	MFAP4_HUMAN	cell adhesion					response to lipopolysaccharide	Leydig cell differentiation	Leydig cell differentiation
695	Microsomal glutathione S-transferase 1 MGST1	MGST1_HUMAN	signal transduction	xenobiotic metabolic process	Leydig cell differentiation		response to lipopolysaccharide	Leydig cell differentiation		xenobiotic metabolic process
696	Microsomal glutathione S-transferase 3 MGST3	MGST3_HUMAN	xenobiotic metabolic process						xenobiotic metabolic process		xenobiotic metabolic process
697	Microtubule-associated protein 4 MAP4	MAP4_HUMAN	negative regulation of smooth muscle cell proliferation	cell division		establishment of spindle orientation			establishment of spindle orientation
698	Mimecan OGN	MIME_HUMAN	keratan sulfate catabolic process						keratan sulfate biosynthetic process
699	Mitochondrial 2-oxoglutarate/malate carrier protein SLC25A11	M2OM_HUMAN	negative regulation of viral genome replication	gluconeogenesis
700	Mitochondrial antiviral-signaling protein MAVS	MAVS_HUMAN	elevation of mitochondrial calcium ion concentration	release of cytochrome c from mitochondria	signal transduction		defense response to virus		gluconeogenesis	defense response to bacterium	defense response to virus	viral reproduction
701	Mitochondrial fission 1 protein FIS1	FIS1_HUMAN	release of cytochrome c from mitochondria	protein targeting to mitochondrion			protein targeting to mitochondrion		mitochondrion degradation
702	Mitochondrial glutamate carrier 1 SLC25A22	GHC1_HUMAN
703	Mitochondrial import receptor subunit TOM70 TOMM70A	TOM70_HUMAN	mitochondrial calcium ion homeostasis	protein targeting to mitochondrion		protein targeting to mitochondrion			protein targeting to mitochondrion			response to cold
704	Mitochondrial inner membrane protein IMMT	IMMT_HUMAN	mitochondrial calcium ion homeostasis					cellular protein metabolic process
705	Moesin MSN	MOES_HUMAN	leukocyte adhesion			leukocyte migration	leukocyte migration	leukocyte migration
706	Multifunctional protein ADE2 PAICS	PUR6_HUMAN	negative regulation of phagocytosis	purine ribonucleoside monophosphate biosynthetic process
707	Myeloblastin PRTN3	PRTN3_HUMAN	negative regulation of apoptosis	proteolysis					purine base biosynthetic process		collagen catabolic process
708	Myeloperoxidase MPO	PERM_HUMAN	positive regulation of cell migration	bleb formation	low-density lipoprotein particle remodeling	respiratory burst during defense response	collagen catabolic process	hydrogen peroxide catabolic process	response to yeast	hydrogen peroxide catabolic process
709	Myosin light chain kinase, smooth muscle MYLK	MYLK_HUMAN	bleb formation
710	Myosin light polypeptide 6 MYL6	MYL6_HUMAN	regulation of cell shape	muscle filament sliding	skeletal muscle development	muscle filament sliding			muscle filament sliding		tonic smooth muscle contraction	muscle filament sliding
711	Myosin regulatory light chain 12A MYL12A	ML12A_HUMAN	regulation of muscle contraction								muscle contraction
712	Myosin regulatory light polypeptide 9 MYL9	MYL9_HUMAN	regulation of cell shape	substrate-bound cell migration, cell extension	axon guidance	axon guidance		axon guidance		plasma membrane repair
713	Myosin-10 MYH10	MYH10_HUMAN	ventricular cardiac muscle cell development	actin filament-based movement			neuron migration	neuron migration
714	Myosin-11 MYH11	MYH11_HUMAN	regulation of cell shape	muscle thick filament assembly	muscle thick filament assembly		axon guidance		neuromuscular process controlling balance		cardiac muscle fiber development	axon guidance
715	Myosin-14 MYH14	MYH14_HUMAN	regulation of cell shape	angiogenesis	actin filament-based movement	axon guidance	actin filament-based movement			actin filament-based movement
716	Myosin-9 MYH9	MYH9_HUMAN	myoblast fusion	protein transport		establishment of T cell polarity	protein transport	blood vessel endothelial cell migration	membrane protein ectodomain proteolysis
717	Myosin-Ib MYO1B	MYO1B_HUMAN	actin filament-based movement	actin filament-based movement			actin filament-based movement			monocyte differentiation	innate immune response
718	Myosin-Ic MYO1C	MYO1C_HUMAN	positive regulation of NF-kappaB transcription factor activity	protein targeting to membrane		protein targeting to membrane		protein targeting to membrane			skeletal muscle regeneration
719	Myotrophin MTPN	MTPN_HUMAN	regulation of insulin secretion	catecholamine metabolic process	cerebellar granule cell differentiation		cell growth	catecholamine metabolic process		striated muscle cell differentiation
720	Myristoylated alanine-rich C-kinase substrate MARCKS	MARCS_HUMAN	energy reserve metabolic process			energy reserve metabolic process
721	N(4)-(beta-N-acetylglucosaminyl)-L-asparaginase AGA	ASPG_HUMAN	positive regulation of nitric oxide biosynthetic process	protein maturation				protein deglycosylation
722	N(G),N(G)-dimethylarginine dimethylaminohydrolase 1 DDAH1	DDAH1_HUMAN	positive regulation of nitric oxide biosynthetic process	nitric oxide mediated signal transduction				arginine catabolic process		regulation of arterial blood pressure
723	N(G),N(G)-dimethylarginine dimethylaminohydrolase 2 DDAH2	DDAH2_HUMAN	nitric oxide mediated signal transduction			nitric oxide biosynthetic process
724	N-acetyl-D-glucosamine kinase NAGK	NAGK_HUMAN	N-acetylmannosamine metabolic process			N-acetylneuraminate catabolic process
725	NAD(P) transhydrogenase, mitochondrial NNT	NNTM_HUMAN	tricarboxylic acid cycle			tricarboxylic acid cycle
726	NADH dehydrogenase [ubiquinone] 1 alpha subcomplex subunit 10, mitochondrial NDUFA10	NDUAA_HUMAN	negative regulation of cell growth	apoptotic nuclear changes	nucleobase, nucleoside, nucleotide and nucleic acid metabolic process				mitochondrial electron transport, NADH to ubiquinone			response to drug
727	NADH dehydrogenase [ubiquinone] 1 alpha subcomplex subunit 13 NDUFA13	NDUAD_HUMAN	protein import into nucleus	protein import into nucleus			protein import into nucleus	respiratory electron transport chain
728	NADH dehydrogenase [ubiquinone] 1 alpha subcomplex subunit 4 NDUFA4	NDUA4_HUMAN	mitochondrial electron transport,
729	NADH dehydrogenase [ubiquinone] 1 alpha subcomplex subunit 5 NDUFA5	NDUA5_HUMAN	mitochondrial electron transport, NADH to ubiquinone
730	NADH dehydrogenase [ubiquinone] 1 alpha subcomplex subunit 8 NDUFA8	NDUA8_HUMAN	mitochondrial electron transport, NADH to ubiquinone
731	NADH dehydrogenase [ubiquinone] 1 alpha subcomplex subunit 9, mitochondrial NDUFA9	NDUA9_HUMAN	mitochondrial electron transport, NADH to ubiquinone			sodium ion transport
732	NADH dehydrogenase [ubiquinone] 1 beta subcomplex subunit 8, mitochondrial NDUFB8	NDUB8_HUMAN	mitochondrial electron transport, NADH to ubiquinone
733	NADH dehydrogenase [ubiquinone] flavoprotein 1, mitochondrial NDUFV1	NDUV1_HUMAN	mitochondrial electron transport, NADH to ubiquinone
734	NADH dehydrogenase [ubiquinone] flavoprotein 2, mitochondrial NDUFV2	NDUV2_HUMAN	negative regulation of cell growth	nervous system development		mitochondrial electron transport, NADH to ubiquinone		cardiac muscle development
735	NADH dehydrogenase [ubiquinone] iron-sulfur protein 3, mitochondrial NDUFS3	NDUS3_HUMAN	mitochondrial electron transport, NADH to ubiquinone				mitochondrial electron transport, NADH to ubiquinone				response to oxidative stress
736	NADH dehydrogenase [ubiquinone] iron-sulfur protein 8, mitochondrial NDUFS8	NDUS8_HUMAN	mitochondrial respiratory chain complex I assembly				mitochondrial electron transport
737	NADH-cytochrome b5 reductase 3 CYB5R3	NB5R3_HUMAN	regulation of mitochondrial membrane potential	L-ascorbic acid metabolic process					cholesterol biosynthetic process		blood circulation
738	NADH-ubiquinone oxidoreductase 75 kDa subunit, mitochondrial NDUFS1	NDUS1_HUMAN	regulation of transcription from RNA polymerase II promoter	anatomical structure morphogenesis	regulation of mitochondrial membrane potential	apoptotic mitochondrial changes			response to organic cyclic substance
739	NEDD8 NEDD8	NEDD8_HUMAN	protein neddylation				protein localization	ubiquitin-dependent protein catabolic process
740	NSFL1 cofactor p47 NSFL1C	NSF1C_HUMAN	negative regulation of sodium:hydrogen antiporter activity					renal sodium ion transport
741	Na(+)/H(+) exchange regulatory cofactor NHE-RF1 SLC9A3R1	NHRF1_HUMAN	regulation of skeletal muscle fiber development	skeletal muscle regeneration	actin cytoskeleton organization	microvillus biogenesis	glutathione transport	cellular protein localization		virus-host interaction	virus-host interaction	skeletal muscle regeneration
742	Nascent polypeptide-associated complex subunit alpha NACA	NACA_HUMAN	transcription, DNA-dependent		protein transport	skeletal muscle regeneration		protein transport	transcription, DNA-dependent	skeletal muscle regeneration	nervous system development	virus-host interaction
743	Neuroblast differentiation-associated protein AHNAK AHNAK	AHNK_HUMAN	glucose homeostasis	ovarian follicle development	nervous system development		virus-host interaction		ovarian follicle development	ovarian follicle development	response to cold	ovarian follicle development
744	Neurosecretory protein VGF VGF	VGF_HUMAN	insulin secretion	post-translational protein modification	insulin secretion		insulin secretion	generation of precursor metabolites and energy		ovarian follicle development
745	Neutral alpha-glucosidase AB GANAB	GANAB_HUMAN	killing of cells of another organism			protein folding	defense response to bacterium		defense response to fungus
746	Neutrophil defensin 1 DEFA1	DEF1_HUMAN (+1)	cellular calcium ion homeostasis		defense response to virus		chemotaxis	defense response to virus		response to UV
747	Neutrophil elastase ELANE	ELNE_HUMAN	positive regulation of cell projection organization	cellular calcium ion homeostasis		phagocytosis	acute inflammatory response to antigenic stimulus	phagocytosis	leukocyte migration	response to yeast	collagen catabolic process	response to virus
748	Neutrophil gelatinase-associated lipocalin LCN2	NGAL_HUMAN	negative regulation of apoptosis	cellular response to nutrient levels	apoptosis	siderophore transport		innate immune response	siderophore transport		proteolysis	response to virus
749	Niban-like protein 1 FAM129B	NIBL1_HUMAN	regulation of signal transduction
750	Nicalin NCLN	NCLN_HUMAN	positive regulation of transcription from RNA polymerase II promoter	proteolysis
751	Nicotinamide phosphoribosyltransferase NAMPT	NAMPT_HUMAN	signal transduction	glomerular basement membrane development						NAD biosynthetic process	proteolysis
752	Nidogen-1 NID1	NID1_HUMAN	cell-matrix adhesion
753	Nidogen-2 NID2	NID2_HUMAN	cell adhesion		glomerular basement membrane development
754	Nitrilase homolog 1 NIT1	NIT1_HUMAN	nitrogen compound metabolic process
755	Nodal modulator 3 NOMO3	NOMO3_HUMAN	regulation of transcription, DNA-dependent			DNA repair
756	Non-POU domain-containing octamer-binding protein NONO	NONO_HUMAN	transcription, DNA-dependent						transcription, DNA-dependent
757	Nuclear mitotic apparatus protein 1 NUMA1	NUMA1_HUMAN	cell division	establishment of mitotic spindle orientation			establishment of mitotic spindle orientation
758	Nuclear transport factor 2 NUTF2	NTF2_HUMAN	positive regulation of cell division	in utero embryonic development	protein export from nucleus		protein export from nucleus			protein export from nucleus
759	Nuclease-sensitive element-binding protein 1 YBX1	YBOX1_HUMAN	nuclear mRNA splicing, via spliceosome						nuclear mRNA splicing, via spliceosome
760	Nucleobindin-2 NUCB2	NUCB2_HUMAN	Golgi apparatus								in utero embryonic development
761	Nucleolar protein 56 NOP56	NOP56_HUMAN	cell growth	rRNA processing	cell death
762	Nucleolar protein 58 NOP58	NOP58_HUMAN	snRNP protein import into nucleus	snRNP protein import into nucleus	cell growth		snRNP protein import into nucleus		rRNA processing		rRNA processing
763	Nucleolin NCL	NUCL_HUMAN	regulation of endodeoxyribonuclease activity		angiogenesis						virus-host interaction	DNA repair
764	Nucleophosmin NPM1	NPM_HUMAN	positive regulation of DNA binding	cell aging	cell aging	intracellular protein transport			intracellular protein transport			virus-host interaction
765	Nucleoside diphosphate kinase A NME1	NDKA_HUMAN	negative regulation of apoptosis	GTP biosynthetic process	hippocampus development	endocytosis			endocytosis		DNA repair
766	Nucleoside diphosphate kinase B NME2	NDKB_HUMAN	transcription, DNA-dependent						transcription, DNA-dependent		GTP biosynthetic process
767	Nucleosome assembly protein 1-like 4 NAP1L4	NP1L4_HUMAN	nucleosome assembly
768	Obg-like ATPase 1 OLA1	OLA1_HUMAN	ATP catabolic process		ATP catabolic process
769	Olfactomedin-4 OLFM4	OLFM4_HUMAN	cell adhesion		metabolic process
770	Omega-amidase NIT2 NIT2	NIT2_HUMAN	regulation of transcription, DNA-dependent					virus-host interaction	response to oxidative stress		virus-host interaction
771	PC4 and SFRS1-interacting protein PSIP1	PSIP1_HUMAN	nuclear mRNA 5'-splice site recognition				nuclear mRNA 5'-splice site recognition	virus-host interaction	nitrogen compound metabolic process		virus-host interaction
772	PCTP-like protein STARD10	PCTL_HUMAN	regulation of transcription, DNA-dependent			lipid transport			lipid transport
773	PDZ and LIM domain protein 1 PDLIM1	PDLI1_HUMAN	response to oxidative stress	heart development
774	PDZ and LIM domain protein 3 PDLIM3	PDLI3_HUMAN	actin filament organization				heart development
775	PDZ domain-containing protein GIPC2 GIPC2	GIPC2_HUMAN	negative regulation of transport
776	PRA1 family protein 3 ARL6IP5	PRAF3_HUMAN	L-glutamate transport			L-glutamate transport
777	Palladin PALLD	PALLD_HUMAN	regulation of phospholipase A2 activity	DNA fragmentation during apoptosis	cytoskeleton organization
778	Palmitoyl-protein thioesterase 1 PPT1	PPT1_HUMAN	DNA fragmentation during apoptosis	protein transport			protein transport		DNA fragmentation during apoptosis
779	Pancreatic alpha-amylase AMY2A	AMYP_HUMAN	carbohydrate catabolic process								adult locomotory behavior
780	Pancreatic lipase-related protein 1 PNLIPRP1	LIPR1_HUMAN	lipid metabolic process								polysaccharide digestion
781	Pancreatic lipase-related protein 2 PNLIPRP2	LIPR2_HUMAN	phospholipid catabolic process						galactolipid catabolic process
782	Pancreatic prohormone PPY	PAHO_HUMAN	protein secretion	protein secretion			protein secretion				lipid digestion
783	Pancreatic secretory granule membrane major glycoprotein GP2 GP2 PE=2 SV=3	GP2_HUMAN	negative regulation of nitric oxide mediated signal transduction	antigen transcytosis by M cells in mucosal-associated lymphoid tissue		antigen transcytosis by M cells in mucosal-associated lymphoid tissue		antigen transcytosis by M cells in mucosal-associated lymphoid tissue	antigen transcytosis by M cells in mucosal-associated lymphoid tissue		digestion
784	Pancreatic secretory trypsin inhibitor SPINK1	ISK1_HUMAN
785	Pancreatic triacylglycerol lipase PNLIP	LIPP_HUMAN	platelet activation	retinoid metabolic process								lipid digestion
786	Peptidyl-prolyl cis-trans isomerase A PPIA	PPIA_HUMAN	platelet degranulation	platelet degranulation		leukocyte migration	platelet degranulation	entry into host cell	protein folding	entry into host cell	lipid catabolic process
787	Peptidyl-prolyl cis-trans isomerase B PPIB	PPIB_HUMAN	regulation of mitochondrial membrane permeability	apoptotic mitochondrial changes	protein folding						platelet activation	protein folding
788	Peptidyl-prolyl cis-trans isomerase F, mitochondrial PPIF	PPIF_HUMAN	regulation of mitochondrial membrane permeability		regulation of mitochondrial membrane permeability			regulation of mitochondrial membrane permeability		protein folding
789	Peptidyl-prolyl cis-trans isomerase FKBP11 FKBP11	FKB11_HUMAN	negative regulation of protein phosphatase type 2B activity	ventricular cardiac muscle morphogenesis	protein folding							protein folding
790	Peptidyl-prolyl cis-trans isomerase FKBP1A FKBP1A	FKB1A_HUMAN	protein maturation via protein folding				T cell activation		beta-amyloid formation		heart trabecula formation
791	Peptidyl-prolyl cis-trans isomerase FKBP2 FKBP2	FKBP2_HUMAN	protein folding							protein folding
792	Peptidyl-prolyl cis-trans isomerase FKBP3 FKBP3	FKBP3_HUMAN	androgen receptor signaling pathway	prostate gland development	protein folding		protein folding		male sex differentiation	embryo implantation
793	Peptidyl-prolyl cis-trans isomerase FKBP4 FKBP4	FKBP4_HUMAN	androgen receptor signaling pathway		copper ion transport			protein complex localization			male sex differentiation
794	Perilipin-1 PLIN1	PLIN1_HUMAN	triacylglycerol catabolic process							triacylglycerol catabolic process	embryo implantation
795	Perilipin-3 PLIN3	PLIN3_HUMAN	regulation of Notch signaling pathway	natural killer cell mediated cytotoxicity	vesicle-mediated transport		vesicle-mediated transport			vesicle-mediated transport
796	Periostin POSTN	POSTN_HUMAN	regulation of stress-activated MAPK cascade	cell adhesion	skeletal development			tissue development	hydrogen peroxide catabolic process
797	Peroxiredoxin-1 PRDX1	PRDX1_HUMAN	negative regulation of neuron apoptosis	removal of superoxide radicals	skeletal development		natural killer cell mediated cytotoxicity		skeletal development	hydrogen peroxide catabolic process
798	Peroxiredoxin-2 PRDX2	PRDX2_HUMAN	I-kappaB phosphorylation	removal of superoxide radicals				hydrogen peroxide catabolic process
799	Peroxiredoxin-4 PRDX4	PRDX4_HUMAN	negative regulation of oxidoreductase activity	I-kappaB phosphorylation			hydrogen peroxide catabolic process			inflammatory response
800	Peroxiredoxin-5, mitochondrial PRDX5	PRDX5_HUMAN	hydrogen peroxide catabolic process			hydrogen peroxide catabolic process		I-kappaB phosphorylation		response to oxidative stress
801	Peroxiredoxin-6 PRDX6	PRDX6_HUMAN	hydrogen peroxide catabolic process	Sertoli cell development			phospholipid catabolic process			Sertoli cell development
802	Peroxisomal multifunctional enzyme type 2 HSD17B4	DHB4_HUMAN	Sertoli cell development			fatty acid beta-oxidation using acyl-CoA oxidase				Sertoli cell development
803	Phenazine biosynthesis-like domain-containing protein PBLD	PBLD_HUMAN	biosynthetic process					Sertoli cell development
804	Phenylalanyl-tRNA synthetase alpha chain FARSA	SYFA_HUMAN	tRNA aminoacylation for protein translation			tRNA aminoacylation for protein translation
805	Phenylalanyl-tRNA synthetase beta chain FARSB	SYFB_HUMAN	tRNA aminoacylation for protein translation			tRNA aminoacylation for protein translation
806	Phosphate carrier protein, mitochondrial SLC25A3	MPCP_HUMAN	generation of precursor metabolites and energy			generation of precursor metabolites and energy
807	Phosphatidylethanolamine-binding protein 1 PEBP1	PEBP1_HUMAN		embryonic development						spermatogenesis
808	Phosphoacetylglucosamine mutase PGM3	AGM1_HUMAN	post-translational protein modification		hemopoiesis	protein amino acid N-linked glycosylation via asparagine				spermatogenesis
809	Phosphoenolpyruvate carboxykinase [GTP], mitochondrial PCK2	PCKGM_HUMAN	gluconeogenesis			gluconeogenesis		hemopoiesis
810	Phosphoglucomutase-1 PGM1	PGM1_HUMAN	glycogen catabolic process			glycogen biosynthetic process
811	Phosphoglycerate kinase 1 PGK1	PGK1_HUMAN	regulation of glycolysis	glycolysis
812	Phosphoglycerate mutase 1 PGAM1	PGAM1_HUMAN	activation of MAPK activity	glycolysis	gluconeogenesis
813	Phospholipase A2 PLA2G1B	PA21B_HUMAN	neutrophil chemotaxis	arachidonic acid secretion		neutrophil chemotaxis	neutrophil chemotaxis	neutrophil chemotaxis	leukotriene biosynthetic process		gluconeogenesis
814	Phosphomannomutase 2 PMM2	PMM2_HUMAN	post-translational protein modification					GDP-mannose biosynthetic process		lipid catabolic process
815	Phosphoserine aminotransferase PSAT1	SERC_HUMAN	blood coagulation, intrinsic pathway	L-serine biosynthetic process
816	Plasma protease C1 inhibitor SERPING1	IC1_HUMAN	regulation of mRNA stability	platelet degranulation		platelet degranulation		innate immune response	platelet degranulation		pyridoxine biosynthetic process	blood circulation
817	Plasminogen activator inhibitor 1 RNA-binding protein SERBP1	PAIRB_HUMAN	regulation of intracellular protein transport	organ regeneration	regulation of mRNA stability	complement activation, classical pathway	regulation of mRNA stability			T cell activation during immune response
818	Plastin-2 LCP1	PLSL_HUMAN	T cell activation during immune response			T cell activation during immune response
819	Plastin-3 PLS3	PLST_HUMAN	platelet activation			organ regeneration		low density lipoprotein mediated signaling
820	Platelet glycoprotein 4 CD36	CD36_HUMAN	positive regulation of macroautophagy	cellular lipid metabolic process	apoptotic cell clearance	lipoprotein transport	antigen processing and presentation of exogenous peptide antigen via MHC class I, TAP-dependent	lipoprotein transport		defense response to Gram-positive bacterium	platelet activation	spermatogenesis
821	Platelet-activating factor acetylhydrolase IB subunit beta PAFAH1B2	PA1B2_HUMAN	cell structure disassembly during apoptosis		brain development		cellular lipid metabolic process		brain development
822	Plectin PLEC	PLEC_HUMAN	regulation of growth rate	cell structure disassembly during apoptosis	cell structure disassembly during apoptosis			lipid catabolic process		double-strand break repair
823	Poly [ADP-ribose] polymerase 1 PARP1	PARP1_HUMAN	double-strand break repair						protein autoprocessing
824	Poly(rC)-binding protein 1 PCBP1	PCBP1_HUMAN	negative regulation of type I interferon production	nuclear mRNA splicing, via spliceosome				defense response to virus
825	Poly(rC)-binding protein 2 PCBP2	PCBP2_HUMAN	positive regulation of nuclear-transcribed mRNA poly(A) tail shortening	nuclear mRNA splicing, via spliceosome				defense response to virus			nuclear mRNA splicing, via spliceosome	defense response to virus
826	Polyadenylate-binding protein 1 PABPC1	PABP1_HUMAN	translational initiation		proteasomal ubiquitin-dependent protein catabolic process
827	Polyadenylate-binding protein 4 PABPC4	PABP4_HUMAN	regulation of transcription, DNA-dependent	RNA processing				translational initiation
828	Polymerase I and transcript release factor PTRF	PTRF_HUMAN	regulation of alternative nuclear mRNA splicing, via spliceosome	termination of RNA polymerase I transcription				RNA catabolic process
829	Polypyrimidine tract-binding protein 1 PTBP1	PTBP1_HUMAN	alternative nuclear mRNA splicing, via spliceosome			alternative nuclear mRNA splicing, via spliceosome		transcription initiation
830	Pre-mRNA-processing-splicing factor 8 PRPF8	PRP8_HUMAN	nuclear mRNA splicing, via spliceosome					nuclear mRNA splicing, via spliceosome
831	Prefoldin subunit 3 VBP1	PFD3_HUMAN	regulation of cell migration	muscle development	'de novo' posttranslational protein folding		activation of signaling in unfolded protein response
832	Prelamin-A/C LMNA	LMNA_HUMAN	protein localization in nucleus	sterol regulatory element binding protein nuclear translocation			sterol regulatory element binding protein nuclear translocation		cellular protein metabolic process
833	Prenylcysteine oxidase 1 PCYOX1	PCYOX_HUMAN	neuropeptide signaling pathway	prenylcysteine metabolic process				response to dietary excess		ventricular cardiac muscle cell development
834	ProSAAS PCSK1N	PCSK1_HUMAN	regulation of lipid metabolic process	peptide hormone processing			prenylcysteine catabolic process		response to dietary excess		platelet activation
835	Proactivator polypeptide PSAP	SAP_HUMAN	platelet degranulation	platelet degranulation			platelet degranulation		glycosphingolipid metabolic process		peptide hormone processing
836	Probable 10-formyltetrahydrofolate dehydrogenase ALDH1L2 ALDH1L2	AL1L2_HUMAN	positive regulation of transcription from RNA polymerase II promoter	10-formyltetrahydrofolate catabolic process				platelet activation
837	Probable ATP-dependent RNA helicase DDX17 DDX17	DDX17_HUMAN	cell growth	in utero embryonic development	RNA processing			biosynthetic process	RNA processing
838	Probable ATP-dependent RNA helicase DDX5 DDX5	DDX5_HUMAN	cell growth			cell growth	transcription, DNA-dependent		in utero embryonic development
839	Probable serine carboxypeptidase CPVL CPVL	CPVL_HUMAN	platelet activation	neural tube closure	proteolysis				proteolysis			platelet activation
840	Profilin-1 PFN1	PROF1_HUMAN	platelet degranulation	platelet degranulation			platelet degranulation		virus-host interaction
841	Programmed cell death 6-interacting protein PDCD6IP	PDC6I_HUMAN	negative regulation of JNK activity	cell division	apoptosis	protein transport		protein transport		platelet activation	virus-host interaction
842	Programmed cell death protein 4 PDCD4	PDCD4_HUMAN	positive regulation of apoptosis	cell aging	cell aging
843	Programmed cell death protein 5 PDCD5	PDCD5_HUMAN	negative regulation of cell growth	apoptosis	apoptosis
844	Prohibitin PHB	PHB_HUMAN	negative regulation of transcription, DNA-dependent	histone deacetylation
845	Prohibitin-2 PHB2	PHB2_HUMAN	regulation of transcription, DNA-dependent	transcription, DNA-dependent		histone deacetylation		activation of signalingin unfolded protein response
846	Prolactin regulatory element-binding protein PREB	PREB_HUMAN	transcription, DNA-dependent	protein transport			protein transport		transcription, DNA-dependent		transcription, DNA-dependent
847	Prolargin PRELP	PRELP_HUMAN	negative regulation of transcription, DNA-dependent	cell aging	cell aging		skeletal development
848	Proliferation-associated protein 2G4 PA2G4	PA2G4_HUMAN	transcription, DNA-dependent				transcription, DNA-dependent		keratan sulfate biosynthetic process
849	Proline synthase co-transcribed bacterial homolog protein PROSC	PROSC_HUMAN
850	Prolyl endopeptidase PREP	PPCE_HUMAN	proteolysis				proteolysis
851	Propionyl-CoA carboxylase beta chain, mitochondrial PCCB	PCCB_HUMAN	telomere maintenance	short-chain fatty acid catabolic process
852	Prostaglandin E synthase 3 PTGES3	TEBP_HUMAN	cyclooxygenase pathway	fatty acid beta-oxidation
853	Proteasome activator complex subunit 1 PSME1	PSME1_HUMAN	positive regulation of ubiquitin-protein ligase activity during mitotic cell cycle	positive regulation of ubiquitin-protein ligase activity during mitotic cell cycle	apoptosis	antigen processing and presentation of exogenous peptide antigen via MHC class I, TAP-dependent				DNA damage response, signal transduction by p53 class mediator resulting in cell cycle arrest		viral reproduction
854	Proteasome activator complex subunit 2 PSME2	PSME2_HUMAN	positive regulation of ubiquitin-protein ligase activity during mitotic cell cycle	positive regulation of ubiquitin-protein ligase activity during mitotic cell cycle	apoptosis	antigen processing and presentation of exogenous peptide antigen via MHC class I, TAP-dependent		protein polyubiquitination		DNA damage response, signal transduction by p53 class mediator resulting in cell cycle arrest		viral reproduction
855	Proteasome subunit alpha type-1 PSMA1	PSA1_HUMAN	positive regulation of ubiquitin-protein ligase activity during mitotic cell cycle	positive regulation of ubiquitin-protein ligase activity during mitotic cell cycle	apoptosis	antigen processing and presentation of exogenous peptide antigen via MHC class I, TAP-dependent		protein polyubiquitination		response to virus		viral reproduction
856	Proteasome subunit alpha type-2 PSMA2	PSA2_HUMAN	positive regulation of ubiquitin-protein ligase activity during mitotic cell cycle	positive regulation of ubiquitin-protein ligase activity during mitotic cell cycle	apoptosis	antigen processing and presentation of exogenous peptide antigen via MHC class I, TAP-dependent		protein polyubiquitination	response to virus	DNA damage response, signal transduction by p53 class mediator resulting in cell cycle arrest		viral reproduction
857	Proteasome subunit alpha type-3 PSMA3	PSA3_HUMAN	positive regulation of ubiquitin-protein ligase activity during mitotic cell cycle	positive regulation of ubiquitin-protein ligase activity during mitotic cell cycle	apoptosis	antigen processing and presentation of exogenous peptide antigen via MHC class I, TAP-dependent		protein polyubiquitination	virus-host interaction	DNA damage response, signal transduction by p53 class mediator resulting in cell cycle arrest		viral reproduction
858	Proteasome subunit alpha type-4 PSMA4	PSA4_HUMAN	positive regulation of ubiquitin-protein ligase activity during mitotic cell cycle	positive regulation of ubiquitin-protein ligase activity during mitotic cell cycle	apoptosis	antigen processing and presentation of exogenous peptide antigen via MHC class I, TAP-dependent		protein polyubiquitination	virus-host interaction	DNA damage response, signal transduction by p53 class mediator resulting in cell cycle arrest		viral reproduction
859	Proteasome subunit alpha type-5 PSMA5	PSA5_HUMAN	positive regulation of ubiquitin-protein ligase activity during mitotic cell cycle	positive regulation of ubiquitin-protein ligase activity during mitotic cell cycle	apoptosis	antigen processing and presentation of exogenous peptide antigen via MHC class I, TAP-dependent		protein polyubiquitination		DNA damage response, signal transduction by p53 class mediator resulting in cell cycle arrest		viral reproduction
860	Proteasome subunit alpha type-6 PSMA6	PSA6_HUMAN	negative regulation of ubiquitin-protein ligase activity during mitotic cell cycle	DNA damage response, signal transduction by p53 class mediator resulting in cell cycle arrest	apoptosis	antigen processing and presentation of exogenous peptide antigen via MHC class I, TAP-dependent		protein polyubiquitination		DNA damage response, signal transduction by p53 class mediator resulting in cell cycle arrest		viral reproduction
861	Proteasome subunit alpha type-7 PSMA7	PSA7_HUMAN	positive regulation of ubiquitin-protein ligase activity during mitotic cell cycle	positive regulation of ubiquitin-protein ligase activity during mitotic cell cycle	apoptosis	antigen processing and presentation of exogenous peptide antigen via MHC class I, TAP-dependent		mRNA metabolic process	virus-host interaction	DNA damage response, signal transduction by p53 class mediator resulting in cell cycle arrest		viral reproduction
862	Proteasome subunit beta type-1 PSMB1	PSB1_HUMAN	positive regulation of ubiquitin-protein ligase activity during mitotic cell cycle	positive regulation of ubiquitin-protein ligase activity during mitotic cell cycle	apoptosis	antigen processing and presentation of exogenous peptide antigen via MHC class I, TAP-dependent		protein polyubiquitination	virus-host interaction	DNA damage response, signal transduction by p53 class mediator resulting in cell cycle arrest		viral reproduction
863	Proteasome subunit beta type-2 PSMB2	PSB2_HUMAN	positive regulation of ubiquitin-protein ligase activity during mitotic cell cycle	positive regulation of ubiquitin-protein ligase activity during mitotic cell cycle	apoptosis	antigen processing and presentation of exogenous peptide antigen via MHC class I, TAP-dependent		protein polyubiquitination	virus-host interaction	response to oxidative stress		viral reproduction
864	Proteasome subunit beta type-5 PSMB5	PSB5_HUMAN	positive regulation of ubiquitin-protein ligase activity during mitotic cell cycle	positive regulation of ubiquitin-protein ligase activity during mitotic cell cycle	apoptosis	antigen processing and presentation of exogenous peptide antigen via MHC class I, TAP-dependent		protein polyubiquitination	virus-host interaction	DNA damage response, signal transduction by p53 class mediator resulting in cell cycle arrest		viral reproduction
865	Proteasome subunit beta type-6 PSMB6	PSB6_HUMAN	positive regulation of ubiquitin-protein ligase activity during mitotic cell cycle	positive regulation of ubiquitin-protein ligase activity during mitotic cell cycle	apoptosis	antigen processing and presentation of exogenous peptide antigen via MHC class I, TAP-dependent		protein polyubiquitination	virus-host interaction	DNA damage response, signal transduction by p53 class mediator resulting in cell cycle arrest		viral reproduction
866	Proteasome subunit beta type-7 PSMB7	PSB7_HUMAN	positive regulation of ubiquitin-protein ligase activity during mitotic cell cycle	positive regulation of ubiquitin-protein ligase activity during mitotic cell cycle	apoptosis	antigen processing and presentation of exogenous peptide antigen via MHC class I, TAP-dependent			protein polyubiquitination	virus-host interaction	female pregnancy	viral reproduction
867	Protein AMBP AMBP	AMBP_HUMAN	negative regulation of JNK cascade			heme catabolic process	female pregnancy	protein polyubiquitination		virus-host interaction
868	Protein CDV3 homolog CDV3	CDV3_HUMAN	cell adhesion						response to metal ion
869	Protein CutA CUTA	CUTA_HUMAN	cell proliferation		protein localization		single fertilization	single fertilization	adult locomotory behavior
870	Protein DJ-1 PARK7	PARK7_HUMAN	negative regulation of neuron apoptosis	cell death	cell death	dopamine uptake	dopamine uptake			adult locomotory behavior		blood coagulation
871	Protein ERGIC-53 LMAN1	LMAN1_HUMAN	positive regulation of organelle organization	ER to Golgi vesicle-mediated transport			ER to Golgi vesicle-mediated transport		protein amino acid N-linked glycosylation via asparagine		autophagy
872	Protein FAM98B FAM98B	FA98B_HUMAN	ER to Golgi vesicle-mediated transport								blood coagulation
873	Protein LYRIC MTDH	LYRIC_HUMAN	positive regulation of NF-kappaB transcription factor activity	lipopolysaccharide-mediated signaling pathway					response to metal ion
874	Protein NDRG1 NDRG1	NDRG1_HUMAN	myelin maintenance in the peripheral nervous system	myelin maintenance in the peripheral nervous system	myelin maintenance in the peripheral nervous system	mast cell activation	myelin maintenance in the peripheral nervous system		response to endoplasmic reticulum stress
875	Protein Niban FAM129A	NIBAN_HUMAN	positive regulation of protein amino acid phosphorylation
876	Protein NipSnap homolog 1 NIPSNAP1	NIPS1_HUMAN	response to endoplasmic reticulum stress
877	Protein NipSnap homolog 2 GBAS	NIPS2_HUMAN	sensory perception of pain	oxidative phosphorylation
878	Protein S100-A10 S100A10	S10AA_HUMAN	positive regulation of binding	ATP biosynthetic process
879	Protein S100-A11 S100A11	S10AB_HUMAN	negative regulation of cell proliferation	signal transduction					chemokine production
880	Protein S100-A8 S100A8	S10A8_HUMAN	sequestering of zinc ion	caspase activation	autophagy	caspase activation	innate immune response	leukocyte migration during inflammatory response	autophagy	defense response to bacterium	wound healing	neutrophil chemotaxis
881	Protein S100-A9 S100A9	S10A9_HUMAN	sequestering of zinc ion	innate immune response	leukocyte migration during inflammatory response	neutrophil chemotaxis	autophagy	defense response to bacterium	neutrophil chemotaxis
882	Protein SEC13 homolog SEC13	SEC13_HUMAN	autophagy	COPII coating of Golgi vesicle		mRNA transport		antigen processing and presentation of exogenous peptide antigen via MHC class II	mRNA transport		chemokine production
883	Protein SET SET	SET_HUMAN	negative regulation of histone acetylation	gene expression		nucleocytoplasmic transport			nucleocytoplasmic transport		protein amino acid N-linked glycosylation
884	Protein TFG TFG	TFG_HUMAN	positive regulation of I-kappaB kinase/NF-kappaB cascade	cell death	cell death			DNA replication
885	Protein canopy homolog 2 CNPY2	CNPY2_HUMAN	negative regulation of gene expression
886	Protein disulfide-isomerase A2 PDIA2	PDIA2_HUMAN	cell redox homeostasis	glycerol ether metabolic process					protein retention in ER lumen
887	Protein disulfide-isomerase A3 PDIA3	PDIA3_HUMAN	protein retention in ER lumen	cell redox homeostasis		protein import into nucleus		antigen processing and presentation of exogenous peptide antigen via MHC class I, TAP-dependent	protein import into nucleus		glycerol ether metabolic process
888	Protein disulfide-isomerase A4 PDIA4	PDIA4_HUMAN	cell redox homeostasis	glycerol ether metabolic process	protein secretion	protein secretion	protein amino acid N-linked glycosylation	activation of signaling in unfolded protein response
889	Protein disulfide-isomerase A5 PDIA5	PDIA5_HUMAN	cell redox homeostasis	glycerol ether metabolic process		glycerol ether metabolic process	activation of signaling in unfolded protein response
890	Protein disulfide-isomerase A6 PDIA6	PDIA6_HUMAN	cell redox homeostasis	glycerol ether metabolic process			glycerol ether metabolic process	response to endoplasmic reticulum stress
891	Protein disulfide-isomerase P4HB	PDIA1_HUMAN	cell redox homeostasis	extracellular matrix organization			glycerol ether metabolic process
892	Protein dpy-30 homolog DPY30	DPY30_HUMAN	regulation of transcription, DNA-dependent	cell projection morphogenesis	endosome transport		endosome transport			endosome transport	peptidyl-proline hydroxylation to 4-hydroxy-L-proline	transcription, DNA-dependent
893	Protein kinase C and casein kinase substrate in neurons protein 2 PACSIN2	PACN2_HUMAN	negative regulation of endocytosis
894	Protein phosphatase 1 regulatory subunit 7 PPP1R7	PP1R7_HUMAN	cell projection morphogenesis					response to endoplasmic reticulum stress
895	Protein sel-1 homolog 1 SEL1L	SE1L1_HUMAN	Notch signaling pathway
896	Protein transport protein Sec16A SEC16A	SC16A_HUMAN	Notch signaling pathway	protein transport			protein transport
897	Protein transport protein Sec23B SEC23B	SC23B_HUMAN	COPII coating of Golgi vesicle	intracellular protein transport			intracellular protein transport
898	Protein transport protein Sec24C SEC24C	SC24C_HUMAN	vesicle-mediated transport	COPII coating of Golgi vesicle		antigen processing and presentation of peptide antigen via MHC class I	COPII coating of Golgi vesicle		protein amino acid N-linked glycosylation
899	Protein transport protein Sec24D SEC24D	SC24D_HUMAN	COPII coating of Golgi vesicle	COPII coating of Golgi vesicle		COPII coating of Golgi vesicle		antigen processing and presentation of peptide antigen via MHC class I	COPII coating of Golgi vesicle			response to calcium ion
900	Protein transport protein Sec31A SEC31A	SC31A_HUMAN	activation of signaling protein activity involved in unfolded protein response	COPII coating of Golgi vesicle		protein transport	antigen processing and presentation of exogenous peptide antigen via MHC class II	protein transport	response to interferon-gamma	protein amino acid N-linked glycosylation
901	Protein transport protein Sec61 subunit alpha isoform 1 SEC61A1	S61A1_HUMAN	cell growth	posttranslational protein targeting to membrane	cell growth	response to interferon-gamma	posttranslational protein targeting to membrane				protein amino acid N-linked glycosylation
902	Protein transport protein Sec61 subunit beta SEC61B	SC61B_HUMAN	posttranslational protein targeting to membrane	protein import into nucleus, translocation		antigen processing and presentation of exogenous peptide antigen via MHC class I, TAP-dependent	protein import into nucleus, translocation		ER-associated protein catabolic process
903	Protein-L-isoaspartate(D-aspartate) O-methyltransferase PCMT1	PIMT_HUMAN	protein import into nucleus, translocation	protein repair
904	Protein-glutamine gamma-glutamyltransferase 2 TGM2	TGM2_HUMAN	elevation of cytosolic calcium ion concentration during G-protein signaling, coupled to IP3 second messenger (phospholipase C activating)	apoptotic cell clearance			apoptotic cell clearance	isopeptide cross-linking via N6-(L-isoglutamyl)-L-lysine		protein repair	fusion of sperm to egg plasma membrane
905	Protein-tyrosine sulfotransferase 2 TPST2	TPST2_HUMAN	apoptotic cell clearance	peptidyl-tyrosine sulfation					blood vessel remodeling	chemotaxis
906	Proteolipid protein 2 PLP2	PLP2_HUMAN	cytokine and chemokine mediated signaling pathway				chemotaxis		peptidyl-tyrosine sulfation
907	Prothymosin alpha PTMA	PTMA_HUMAN	cytokine and chemokine mediated signaling pathway	transcription, DNA-dependent
908	Pterin-4-alpha-carbinolamine dehydratase PCBD1	PHS_HUMAN	positive regulation of transcription, DNA-dependent				tetrahydrobiopterin biosynthetic process		transcription, DNA-dependent
909	Puromycin-sensitive aminopeptidase NPEPPS	PSA_HUMAN	transcription, DNA-dependent	proteolysis		antigen processing and presentation n via MHC class I
910	Putative RNA-binding protein 3 RBM3	RBM3_HUMAN	regulation of translation	gene silencing by miRNA, production of miRNAs							proteolysis
911	Putative adenosylhomocysteinase 2 AHCYL1	SAHH2_HUMAN	regulation of ion transmembrane transporter activity		protein export from nucleus	mRNA polyadenylation		gene silencing by miRNA, production of miRNAs
912	Putative pre-mRNA-splicing factor ATP-dependent RNA helicase DHX15 DHX15	DHX15_HUMAN	protein export from nucleus						RNA splicing
913	Putative tropomyosin alpha-3 chain-like protein PE=5 SV=2	TPM3L_HUMAN	RNA splicing
914	Putative trypsin-6 TRY6 PE=5 SV=1	TRY6_HUMAN					endothelial cell migration	endothelial cell migration	proteolysis
915	Pyridoxal kinase PDXK	PDXK_HUMAN	endothelial cell migration				pyridoxal phosphate biosynthetic process
916	Pyridoxine-5'-phosphate oxidase PNPO	PNPO_HUMAN	pyridoxal phosphate biosynthetic process				pyridoxine biosynthetic process			cellular response to oxidative stress
917	Pyrroline-5-carboxylate reductase 1, mitochondrial PYCR1	P5CR1_HUMAN	vitamin B6 metabolic process	cellular response to oxidative stress				cellular nitrogen compound metabolic process
918	Pyruvate dehydrogenase E1 component subunit alpha, somatic form, mitochondrial PDHA1	ODPA_HUMAN	regulation of acetyl-CoA biosynthetic process from pyruvate	tricarboxylic acid cycle				acetyl-CoA biosynthetic process from pyruvate
919	Pyruvate dehydrogenase E1 component subunit beta, mitochondrial PDHB	ODPB_HUMAN	regulation of acetyl-CoA biosynthetic process from pyruvate	programmed cell death					glucose metabolic process
920	Pyruvate kinase isozymes M1/M2 PKM2	KPYM_HUMAN	tricarboxylic acid cycle					glycolysis
921	Quinone oxidoreductase CRYZ	QOR_HUMAN	programmed cell death	protein homotetramerization						xenobiotic catabolic process		visual perception
922	RNA-binding protein 39 RBM39	RBM39_HUMAN	regulation of transcription, DNA-dependent	RNA processing						transcription, DNA-dependent
923	RNA-binding protein 8A RBM8A	RBM8A_HUMAN	regulation of translation	mRNA export from nucleus		mRNA export from nucleus	mRNA export from nucleus		termination of RNA polymerase II transcription
924	RNA-binding protein EWS EWSR1	EWS_HUMAN	regulation of transcription, DNA-dependent					transcription, DNA-dependent
925	RNA-binding protein FUS FUS	FUS_HUMAN	transcription, DNA-dependent	cell death	cell death					nuclear mRNA splicing, via spliceosome
926	RNA-binding protein with serine-rich domain 1 RNPS1	RNPS1_HUMAN	positive regulation of apoptosis	mRNA export from nucleus		mRNA export from nucleus			termination of RNA polymerase II transcription
927	Rab GDP dissociation inhibitor beta GDI2	GDIB_HUMAN	regulation of small GTPase mediated signal transduction	small GTPase mediated signal transduction		protein transport		protein transport
928	Radixin RDX	RADI_HUMAN	actin filament capping	microvillus biogenesis	microvillus biogenesis			apical protein localization
929	Ran-specific GTPase-activating protein RANBP1	RANG_HUMAN	signal transduction	intracellular transport		intracellular transport		intracellular transport		viral reproduction
930	Ras GTPase-activating-like protein IQGAP1 IQGAP1	IQGA1_HUMAN	negative regulation of dephosphorylation	energy reserve metabolic process						energy reserve metabolic process
931	Ras GTPase-activating-like protein IQGAP2 IQGAP2	IQGA2_HUMAN	signal transduction	signal transduction
932	Ras suppressor protein 1 RSU1	RSU1_HUMAN	signal transduction	cell junction assembly
933	Ras-related C3 botulinum toxin substrate 1 RAC1	RAC1_HUMAN	positive regulation of phosphoinositide 3-kinase activity	engulfment of apoptotic cell	engulfment of apoptotic cell	engulfment of apoptotic cell	mast cell chemotaxis	engulfment of apoptotic cell	mast cell chemotaxis		viral reproduction	cellular response to insulin stimulus
934	Ras-related protein Rab-10 RAB10	RAB10_HUMAN	small GTPase mediated signal transduction	Golgi to plasma membrane protein transport	axonogenesis	Golgi to plasma membrane protein transport		Golgi to plasma membrane protein transport				axonogenesis
935	Ras-related protein Rab-11B RAB11B	RB11B_HUMAN	small GTPase mediated signal transduction	constitutive secretory pathway		transferrin transport		transferrin transport		receptor recycling	melanosome transport
936	Ras-related protein Rab-14 RAB14	RAB14_HUMAN	fibroblast growth factor receptor signaling pathway	endocytic recycling	embryonic development	protein transport				embryonic development
937	Ras-related protein Rab-1A RAB1A	RAB1A_HUMAN	small GTPase mediated signal transduction	vesicle-mediated transport		protein transport
938	Ras-related protein Rab-2A RAB2A	RAB2A_HUMAN	small GTPase mediated signal transduction	small GTPase mediated signal transduction		protein transport
939	Ras-related protein Rab-3D RAB3D	RAB3D_HUMAN	regulation of exocytosis	peptidyl-cysteine methylation		protein transport		peptidyl-cysteine methylation
940	Ras-related protein Rab-7a RAB7A	RAB7A_HUMAN	bone resorption	epidermal growth factor ligand processing	bone resorption	endosome to lysosome transport	antigen processing and presentation of exogenous peptide antigen via MHC class II	endosome to lysosome transport		epidermal growth factor ligand processing		bone resorption
941	Ras-related protein Ral-A RALA	RALA_HUMAN	nerve growth factor receptor signaling pathway	actin cytoskeleton reorganization		exocytosis		exocytosis	chemotaxis	platelet activation
942	Ras-related protein Rap-1b RAP1B	RAP1B_HUMAN	Rap protein signal transduction		energy reserve metabolic process		platelet activation	virus-host interaction
943	RecName: Full=40S ribosomal protein S17-like.	RS17L_HUMAN (+1)	energy reserve metabolic process		translation
944	RecName: Full=Enoyl-CoA delta isomerase 1, mitochondrial; AltName:	ECI1_HUMAN	translation		fatty acid beta-oxidation
945	RecName: Full=Enoyl-CoA delta isomerase 2, mitochondrial; AltName:	ECI2_HUMAN	cellular lipid metabolic process	fatty acid catabolic process	fatty acid catabolic process	intronless viral mRNA export from host nucleus			intronless viral mRNA export from host nucleus
946	RecName: Full=Spliceosome RNA helicase DDX39B; AltName: Full=56 kDa	DX39B_HUMAN	positive regulation of RNA elongation	substrate adhesion-dependent cell spreading	mRNA export from nucleus	mRNA export from nucleus	ATP catabolic process	intronless viral mRNA export from host nucleus	intronless viral mRNA export from host nucleus
947	RecName: Full=tRNA-splicing ligase RtcB homolog.	RTCB_HUMAN	mRNA export from nucleus					tRNA splicing, via endonucleolytic cleavage and ligation		placenta development
948	Receptor expression-enhancing protein 5 REEP5	REEP5_HUMAN	substrate adhesion-dependent cell spreading
949	Regenerating islet-derived protein 3-alpha REG3A	REG3A_HUMAN	negative regulation of keratinocyte differentiation	heterophilic cell adhesion	multicellular organismal development			multicellular organismal development				acute-phase response
950	Regenerating islet-derived protein 3-gamma REG3G	REG3G_HUMAN	negative regulation of keratinocyte differentiation			MyD88-dependent toll-like receptor signaling pathway
951	Regucalcin RGN	RGN_HUMAN	cellular calcium ion homeostasis			defense response to Gram-positive bacterium		transcription-coupled nucleotide-excision repair
952	Replication protein A 14 kDa subunit RPA3	RFA3_HUMAN	telomere maintenance via recombination					nucleotide-excision repair, DNA damage removal
953	Reticulocalbin-1 RCN1	RCN1_HUMAN	G1/S transition of mitotic cell cycle	negative regulation of axon extension		camera-type eye development		in utero embryonic development
954	Reticulon-4 RTN4	RTN4_HUMAN	nerve growth factor receptor signaling pathway				cerebral cortex radial glia guided migration	cerebral cortex radial glia guided migration			xenobiotic metabolic process
955	Retinal dehydrogenase 1 ALDH1A1	AL1A1_HUMAN	cerebral cortex radial glia guided migration						retinol metabolic process		axonal fasciculation
956	Retinol-binding protein 1 RBP1	RET1_HUMAN	cellular aldehyde metabolic process	vitamin A metabolic process
957	Rho GDP-dissociation inhibitor 1 ARHGDIA	GDIR1_HUMAN	positive regulation of GTPase activity	positive regulation of axonogenesis	positive regulation of axonogenesis				cell motion		vitamin A metabolic process
958	Rho GDP-dissociation inhibitor 2 ARHGDIB	GDIR2_HUMAN	positive regulation of GTPase activity	Rho protein signal transduction	multicellular organismal development			immune response	cell motion
959	Rho GTPase-activating protein 1 ARHGAP1	RHG01_HUMAN	Rho protein signal transduction	Rho protein signal transduction
960	Ribonuclease UK114 HRSP12	UK114_HUMAN	regulation of translational termination
961	Ribonuclease inhibitor RNH1	RINI_HUMAN	regulation of angiogenesis				mRNA catabolic process
962	Ribose-phosphate pyrophosphokinase 1 PRPS1	PRPS1_HUMAN	mRNA catabolic process	purine nucleotide biosynthetic process	nervous system development				nervous system development		leukocyte chemotaxis
963	Ribosome maturation protein SBDS SBDS	SBDS_HUMAN	mitotic spindle stabilization	rRNA processing	bone marrow development		inner cell mass cell proliferation	bone marrow development	leukocyte chemotaxis	leukocyte chemotaxis	urate biosynthetic process
964	Ribosome-binding protein 1 RRBP1	RRBP1_HUMAN	signal transduction	protein transport			protein transport		translation		rRNA processing
965	S-adenosylmethionine synthase isoform type-2 MAT2A	METK2_HUMAN	signal transduction				cellular nitrogen compound metabolic process
966	S-formylglutathione hydrolase ESD	ESTD_HUMAN	sulfur amino acid metabolic process	formaldehyde catabolic process
967	S-phase kinase-associated protein 1 SKP1	SKP1_HUMAN	positive regulation of ubiquitin-protein ligase activity during mitotic cell cycle	positive regulation of ubiquitin-protein ligase activity during mitotic cell cycle							formaldehyde catabolic process	immune response
968	SAM domain and HD domain-containing protein 1 SAMHD1	SAMH1_HUMAN	regulation of innate immune response				immune response			anaphase-promoting complex-dependent proteasomal ubiquitin-dependent protein catabolic process	defense response to virus
969	SAP domain-containing ribonucleoprotein SARNP	SARNP_HUMAN	regulation of translation	mRNA export from nucleus			mRNA export from nucleus		transcription, DNA-dependent		metabolic process
970	SH3 domain-binding glutamic acid-rich-like protein SH3BGRL	SH3L1_HUMAN	mRNA export from nucleus
971	SUN domain-containing protein 2 SUN2	SUN2_HUMAN	positive regulation of cell migration	epidermis development	nuclear migration along microfilament		nuclear migration along microfilament			nuclear migration along microfilament
972	Sarcoplasmic/endoplasmic reticulum calcium ATPase 2 ATP2A2	AT2A2_HUMAN	blood coagulation
973	Sarcosine dehydrogenase, mitochondrial SARDH	SARDH_HUMAN	cellular calcium ion homeostasis				glycine catabolic process		epidermis development	response to hypoxia
974	Sec1 family domain-containing protein 1 SCFD1	SCFD1_HUMAN	glycine catabolic process	post-Golgi vesicle-mediated transport			post-Golgi vesicle-mediated transport
975	Secernin-1 SCRN1	SCRN1_HUMAN	post-Golgi vesicle-mediated transport	exocytosis		exocytosis		proteolysis
976	Secretogranin-1 CHGB	SCG1_HUMAN	exocytosis
977	Selenium-binding protein 1 SELENBP1	SBP1_HUMAN		protein transport
978	Selenocysteine lyase SCLY	SCLY_HUMAN	protein transport	amino acid metabolic process
979	Sepiapterin reductase SPR	SPRE_HUMAN	regulation of nitric-oxide synthase activity			nitric oxide biosynthetic process		amino acid metabolic process
980	Septin-11 SEPT11	SEP11_HUMAN	tetrahydrobiopterin biosynthetic process	cell division
981	Septin-2 SEPT2	SEPT2_HUMAN	regulation of protein localization	cell division	neurite development					neurite development
982	Septin-7 SEPT7	SEPT7_HUMAN	regulation of embryonic cell shape	cilium morphogenesis	cilium morphogenesis
983	Serine hydroxymethyltransferase, mitochondrial SHMT2	GLYM_HUMAN	positive regulation of cell proliferation			L-serine biosynthetic process
984	Serine/arginine-rich splicing factor 1 SRSF1	SRSF1_HUMAN	protein homotetramerization	mRNA export from nucleus	in utero embryonic development	mRNA export from nucleus			mRNA export from nucleus		in utero embryonic development
985	Serine/arginine-rich splicing factor 10 SRSF10	SRS10_HUMAN	regulation of transcription, DNA-dependent	mRNA export from nucleus	mRNA export from nucleus		assembly of spliceosomal tri-snRNP		termination of RNA polymerase II transcription
986	Serine/arginine-rich splicing factor 2 SRSF2	SRSF2_HUMAN	mRNA splice site selection	mRNA export from nucleus			mRNA export from nucleus		termination of RNA polymerase II transcription
987	Serine/arginine-rich splicing factor 3 SRSF3	SRSF3_HUMAN	mRNA export from nucleus	mRNA export from nucleus		mRNA export from nucleus			mRNA export from nucleus
988	Serine/arginine-rich splicing factor 7 SRSF7	SRSF7_HUMAN	negative regulation of nuclear mRNA splicing, via spliceosome	mRNA export from nucleus		mRNA export from nucleus		mRNA export from nucleus	termination of RNA polymerase II transcription
989	Serine/arginine-rich splicing factor 9 SRSF9	SRSF9_HUMAN	negative regulation of nuclear mRNA splicing, via spliceosome	mRNA export from nucleus		mRNA export from nucleus		mRNA export from nucleus	termination of RNA polymerase II transcription
990	Serine/threonine-protein phosphatase 2A 65 kDa regulatory subunit A alpha isoform PPP2R1A	2AAA_HUMAN	inactivation of MAPK activity	mitotic nuclear envelope reassembly	apoptosis		termination of RNA polymerase II transcription
991	Serine/threonine-protein phosphatase 2A catalytic subunit alpha isoform PPP2CA	PP2AA_HUMAN (+1)	regulation of receptor activity	mitotic nuclear envelope reassembly	mesoderm development			ceramide metabolic process		mesoderm development
992	Serine/threonine-protein phosphatase PP1-alpha catalytic subunit PPP1CA	PP1A_HUMAN	transforming growth factor beta receptor signaling pathway	cell division	lung development			ceramide metabolic process		branching morphogenesis of a tube
993	Serotransferrin TF	TRFE_HUMAN	cellular iron ion homeostasis	transmembrane transport		transferrin transport			transferrin transport		glycogen metabolic process
994	Serpin B6 SERPINB6	SPB6_HUMAN	regulation of proteolysis						collagen biosynthetic process
995	Serpin H1 SERPINH1	SERPH_HUMAN	regulation of proteolysis	hemolysis by symbiont of host red blood cells	collagen fibril organization				collagen biosynthetic process
996	Serpin I2 SERPINI2	SPI2_HUMAN	regulation of proteolysis	cell motion	cellular response to starvation	positive regulation of circadian sleep
997	Serum albumin ALB	ALBU_HUMAN	platelet activation	platelet degranulation		maintenance of mitochondrion location		bile acid metabolic process	hemolysis by symbiont of host red blood cells
998	Serum amyloid A protein SAA1	SAA_HUMAN	maintenance of mitochondrion location					platelet activation	acute-phase response
999	Serum amyloid P-component APCS	SAMP_HUMAN				protein folding
1000	Seryl-tRNA synthetase, cytoplasmic SARS	SYSC_HUMAN	protein folding			tRNA aminoacylation for protein translation			response to starvation
1001	Short-chain specific acyl-CoA dehydrogenase, mitochondrial ACADS	ACADS_HUMAN	tRNA aminoacylation for protein translation						fatty acid beta-oxidation
1002	Short/branched chain specific acyl-CoA dehydrogenase, mitochondrial ACADSB	ACDSB_HUMAN	protein homotetramerization						cellular nitrogen compound metabolic process
1003	Sialic acid synthase NANS	SIAS_HUMAN	fatty acid metabolic process	lipopolysaccharide biosynthetic process
1004	Signal peptidase complex catalytic subunit SEC11C SEC11C	SC11C_HUMAN	regulation of insulin secretion	SRP-dependent cotranslational protein targeting to membrane		SRP-dependent cotranslational protein targeting to membrane			SRP-dependent cotranslational protein targeting to membrane		lipopolysaccharide biosynthetic process
1005	Signal peptidase complex subunit 2 SPCS2	SPCS2_HUMAN	regulation of insulin secretion	SRP-dependent cotranslational protein targeting to membrane		SRP-dependent cotranslational protein targeting to membrane			SRP-dependent cotranslational protein targeting to membrane		signal peptide processing
1006	Signal peptidase complex subunit 3 SPCS3	SPCS3_HUMAN	regulation of insulin secretion	SRP-dependent cotranslational protein targeting to membrane			SRP-dependent cotranslational protein targeting to membrane		signal peptide processing		signal peptide processing
1007	Signal recognition particle 14 kDa protein SRP14	SRP14_HUMAN	SRP-dependent cotranslational protein targeting to membrane	SRP-dependent cotranslational protein targeting to membrane			SRP-dependent cotranslational protein targeting to membrane		translation
1008	Signal recognition particle 54 kDa protein SRP54	SRP54_HUMAN	SRP-dependent cotranslational protein targeting to membrane	SRP-dependent cotranslational protein targeting to membrane, translocation			SRP-dependent cotranslational protein targeting to membrane, translocation		GTP catabolic process
1009	Signal recognition particle 68 kDa protein SRP68	SRP68_HUMAN	SRP-dependent cotranslational protein targeting to membrane, signal sequence recognition	SRP-dependent cotranslational protein targeting to membrane			SRP-dependent cotranslational protein targeting to membrane		translation
1010	Signal recognition particle 72 kDa protein SRP72	SRP72_HUMAN		SRP-dependent cotranslational protein targeting to membrane
1011	Signal recognition particle 9 kDa protein SRP9	SRP09_HUMAN	negative regulation of translational elongation	SRP-dependent cotranslational protein targeting to membrane		SRP-dependent cotranslational protein targeting to membrane			SRP-dependent cotranslational protein targeting to membrane		translation
1012	Signal recognition particle receptor subunit alpha SRPR	SRPR_HUMAN	activation of signaling protein activity involved in unfolded protein response	SRP-dependent cotranslational protein targeting to membrane	translation	activation of signaling in unfolded protein response
1013	Signal recognition particle receptor subunit beta SRPRB	SRPRB_HUMAN	small GTPase mediated signal transduction	SRP-dependent cotranslational protein targeting to membrane			SRP-dependent cotranslational protein targeting to membrane		translation		translation
1014	Small nuclear ribonucleoprotein Sm D2 SNRPD2	SMD2_HUMAN	SRP-dependent cotranslational protein targeting to membrane	spliceosome assembly
1015	Sodium/potassium-transporting ATPase subunit alpha-1 ATP1A1	AT1A1_HUMAN	membrane hyperpolarization	ATP biosynthetic process		potassium ion import			potassium ion import		spliceosomal snRNP biogenesis	regulation of blood pressure
1016	Sodium/potassium-transporting ATPase subunit beta-1 ATP1B1	AT1B1_HUMAN	blood coagulation	cell adhesion				leukocyte migration	leukocyte migration	leukocyte migration	ATP biosynthetic process	blood coagulation
1017	Sorbin and SH3 domain-containing protein 1 SORBS1	SRBS1_HUMAN	positive regulation of glucose import	glucose transport			glucose transport
1018	Sorbin and SH3 domain-containing protein 2 SORBS2	SRBS2_HUMAN	insulin receptor signaling pathway	muscle development							muscle contraction
1019	Sorcin SRI	SORCN_HUMAN	regulation of action potential		transport	cytoplasmic sequestering of transcription factor				regulation of action potential
1020	Spectrin alpha chain, brain SPTAN1	SPTA2_HUMAN	intracellular sequestering of iron ion	axon guidance
1021	Spectrin beta chain, brain 1 SPTBN1	SPTB2_HUMAN	actin filament capping		SMAD protein nuclear translocation			SMAD protein nuclear translocation		common-partner SMAD protein phosphorylation		axon guidance
1022	Spermidine synthase SRM	SPEE_HUMAN	SMAD protein nuclear translocation	male sex determination	spermidine biosynthetic process			spermidine biosynthetic process		Leydig cell differentiation	Leydig cell differentiation
1023	Splicing factor 1 SF1	SF01_HUMAN	regulation of steroid biosynthetic process	anterior/posterior pattern formation					nuclear mRNA 3'-splice site recognition		Leydig cell differentiation
1024	Splicing factor 3B subunit 1 SF3B1	SF3B1_HUMAN	cell cycle process				nuclear mRNA splicing, via spliceosome
1025	Splicing factor U2AF 35 kDa subunit U2AF1	U2AF1_HUMAN	nuclear mRNA splicing, via spliceosome	mRNA export from nucleus		mRNA export from nucleus			mRNA export from nucleus		anterior/posterior pattern formation
1026	Splicing factor U2AF 65 kDa subunit U2AF2	U2AF2_HUMAN	negative regulation of nuclear mRNA splicing, via spliceosome		mRNA export from nucleus		mRNA export from nucleus		termination of RNA polymerase II transcription
1027	Splicing factor, proline- and glutamine-rich SFPQ	SFPQ_HUMAN	negative regulation of transcription from RNA polymerase II promoter	transcription, DNA-dependent			termination of RNA polymerase II transcription				virus-host interaction
1028	Staphylococcal nuclease domain-containing protein 1 SND1	SND1_HUMAN	gene silencing by RNA	transcription, DNA-dependent			transcription, DNA-dependent	virus-host interaction		response to virus	virus-host interaction
1029	Stathmin STMN1	STMN1_HUMAN	positive regulation of cell motion	mitotic spindle organization	axonogenesis		transcription, DNA-dependent	response to virus	brain development
1030	Stomatin-like protein 2 STOML2	STML2_HUMAN	cellular calcium ion homeostasis	cellular calcium ion homeostasis		mitochondrial ATP synthesis coupled proton transport		T cell receptor signaling pathway	mitochondrial ATP synthesis coupled proton transport			interleukin-2 production
1031	Stress-70 protein, mitochondrial HSPA9	GRP75_HUMAN	negative regulation of apoptosis	protein targeting to mitochondrion		protein targeting to mitochondrion		cellular protein metabolic process		Mt ATP synthesis coupled H+ transport
1032	Stress-induced-phosphoprotein 1 STIP1	STIP1_HUMAN	protein targeting to mitochondrion
1033	Stromal cell-derived factor 2-like protein 1 SDF2L1	SDF2L_HUMAN	response to stress
1034	Succinate dehydrogenase [ubiquinone] flavoprotein subunit, mitochondrial SDHA	DHSA_HUMAN	nervous system development	respiratory electron transport chain
1035	Succinyl-CoA ligase [GDP-forming] subunit alpha, mitochondrial SUCLG1	SUCA_HUMAN	tricarboxylic acid cycle	tricarboxylic acid cycle		nervous system development
1036	Succinyl-CoA ligase [GDP-forming] subunit beta, mitochondrial SUCLG2	SUCB2_HUMAN	succinate metabolic process	tricarboxylic acid cycle
1037	Sulfide:quinone oxidoreductase, mitochondrial SQRDL	SQRD_HUMAN	tricarboxylic acid cycle	sulfur amino acid catabolic process			spermatogenesis	spermatogenesis	response to heat
1038	Superoxide dismutase [Cu-Zn] SOD1	SODC_HUMAN	negative regulation of neuron apoptosis	auditory receptor cell stereocilium organization	embryo implantation	platelet degranulation	thymus development	platelet degranulation	cellular nitrogen compound metabolic process	embryo implantation	retina homeostasis	erythrophore differentiation
1039	Superoxide dismutase [Mn], mitochondrial SOD2	SODM_HUMAN	regulation of catalytic activity	release of cytochrome c from mitochondria	release of cytochrome c from mitochondria		hemopoiesis	DNA fragmentation during apoptosis	response to lipopolysaccharide	vasodilation by acetylcholine
1040	Surfeit locus protein 4 SURF4	SURF4_HUMAN	positive regulation of organelle organization	Golgi organization			hydrogen peroxide biosynthetic process
1041	Synaptic vesicle membrane protein VAT-1 homolog VAT1	VAT1_HUMAN	negative regulation of mitochondrial fusion
1042	Syncollin SYCN	SYCN_HUMAN		exocytosis	exocytosis			binding of sperm to zona pellucida
1043	T-complex protein 1 subunit alpha TCP1	TCPA_HUMAN	exocytosis		'de novo' posttranslational protein folding			binding of sperm to zona pellucida	binding of sperm to zona pellucida
1044	T-complex protein 1 subunit beta CCT2	TCPB_HUMAN	binding of sperm to zona pellucida		'de novo' posttranslational protein folding			binding of sperm to zona pellucida	binding of sperm to zona pellucida
1045	T-complex protein 1 subunit delta CCT4	TCPD_HUMAN	binding of sperm to zona pellucida		'de novo' posttranslational protein folding			binding of sperm to zona pellucida	binding of sperm to zona pellucida	response to virus
1046	T-complex protein 1 subunit epsilon CCT5	TCPE_HUMAN	binding of sperm to zona pellucida		'de novo' posttranslational protein folding	response to virus		binding of sperm to zona pellucida	binding of sperm to zona pellucida
1047	T-complex protein 1 subunit eta CCT7	TCPH_HUMAN	binding of sperm to zona pellucida		'de novo' posttranslational protein folding			binding of sperm to zona pellucida	binding of sperm to zona pellucida
1048	T-complex protein 1 subunit gamma CCT3	TCPG_HUMAN	binding of sperm to zona pellucida		'de novo' posttranslational protein folding			binding of sperm to zona pellucida	binding of sperm to zona pellucida
1049	T-complex protein 1 subunit theta CCT8	TCPQ_HUMAN	binding of sperm to zona pellucida		'de novo' posttranslational protein folding			binding of sperm to zona pellucida		binding of sperm to zona pellucida	binding of sperm to zona pellucida
1050	T-complex protein 1 subunit zeta CCT6A	TCPZ_HUMAN	binding of sperm to zona pellucida	binding of sperm to zona pellucida
1051	TAR DNA-binding protein 43 TARDBP	TADBP_HUMAN	negative regulation by host of viral transcription	cell death	cell death		'de novo' posttranslational protein folding	negative regulation by host of viral transcription
1052	THO complex subunit 4 THOC4	THOC4_HUMAN	regulation of DNA recombination	axon guidance	intronless viral mRNA export from host nucleus	intronless viral mRNA export from host nucleus			intronless viral mRNA export from host nucleus	RNA splicing	termination of RNA polymerase II transcription	virus-host interaction
1053	Talin-1 TLN1	TLN1_HUMAN	platelet activation	platelet degranulation			cytoskeletal anchoring at plasma membrane		cellular protein metabolic process
1054	Tetratricopeptide repeat protein 38 TTC38	TTC38_HUMAN	cytoskeletal anchoring at plasma membrane								platelet activation
1055	Thioredoxin TXN	THIO_HUMAN	cell redox homeostasis	cell redox homeostasis				innate immune response	cell motion
1056	Thioredoxin domain-containing protein 17 TXNDC17	TXD17_HUMAN	tumor necrosis factor-mediated signaling pathway	tumor necrosis factor-mediated signaling pathway							oxidation reduction
1057	Thioredoxin domain-containing protein 5 TXNDC5	TXND5_HUMAN	cell redox homeostasis	maternal placenta development	glycerol ether metabolic process	post-Golgi vesicle-mediated transport		post-Golgi vesicle-mediated transport		glycerol ether metabolic process
1058	Thioredoxin-dependent peroxide reductase, mitochondrial PRDX3	PRDX3_HUMAN	negative regulation of kinase activity			myeloid cell differentiation			hydrogen peroxide catabolic process	response to lipopolysaccharide
1059	Thiosulfate sulfurtransferase TST	THTR_HUMAN	hydrogen peroxide catabolic process						sulfur amino acid catabolic process		myeloid cell differentiation
1060	Thiosulfate sulfurtransferase/rhodanese-like domain-containing protein 1 TSTD1	TSTD1_HUMAN	cyanate catabolic process
1061	Threonyl-tRNA synthetase, cytoplasmic TARS	SYTC_HUMAN	threonyl-tRNA aminoacylation
1062	Thymidine phosphorylase TYMP	TYPH_HUMAN	cell differentiation			chemotaxis		angiogenesis
1063	Thymosin beta-4-like protein 3 TMSL3	TMSL3_HUMAN (+1)	sequestering of actin monomers				sequestering of actin monomers			pyrimidine nucleoside catabolic process
1064	Trans-2,3-enoyl-CoA reductase TECR	TECR_HUMAN	actin cytoskeleton organization		triacylglycerol biosynthetic process
1065	Transaldolase TALDO1	TALDO_HUMAN	fatty acid elongation		xylulose biosynthetic process
1066	Transcription factor BTF3 homolog 4 BTF3L4	BT3L4_HUMAN	pentose-phosphate shunt
1067	Transcription intermediary factor 1-beta TRIM28	TIF1B_HUMAN	positive regulation of transcription factor import into nucleus	nervous system development	epithelial to mesenchymal transition	epithelial to mesenchymal transition			transcription initiation from RNA polymerase II promoter			DNA repair
1068	Transcriptional activator protein Pur-alpha PURA	PURA_HUMAN	positive regulation of cell proliferation		DNA unwinding during replication
1069	Transducin beta-like protein 2 TBL2	TBL2_HUMAN	DNA replication initiation		nervous system development			response to reactive oxygen species
1070	Transformer-2 protein homolog beta TRA2B	TRA2B_HUMAN	regulation of alternative nuclear mRNA splicing, via spliceosome	nuclear mRNA splicing, via spliceosome				angiogenesis
1071	Transforming growth factor-beta-induced protein ig-h3 TGFBI	BGH3_HUMAN	negative regulation of cell adhesion	axon guidance	extracellular matrix organization	angiogenesis	nuclear mRNA splicing, via spliceosome		virus-host interaction	virus-host interaction	response to mechanical stimulus		response to stimulus
1072	Transforming protein RhoA RHOA	RHOA_HUMAN	positive regulation of caspase activity	muscle development		axon guidance		platelet activation		virus-host interaction
1073	Transgelin TAGLN	TAGL_HUMAN	cell-matrix adhesion				virus-host interaction
1074	Transgelin-2 TAGLN2	TAGL2_HUMAN	muscle development		muscle development			muscle development	ER unfolded protein response
1075	Transitional endoplasmic reticulum ATPase VCP	TERA_HUMAN	caspase activation	retrograde protein transport, ER to cytosol	caspase activation	retrograde protein transport, ER to cytosol			retrograde protein transport, ER to cytosol
1076	Transketolase TKT	TKT_HUMAN	xylulose biosynthetic process		glyceraldehyde-3-phosphate biosynthetic process					ER-associated protein catabolic process
1077	Translational activator GCN1 GCN1L1	GCN1L_HUMAN	regulation of translation	response to virus
1078	Translationally-controlled tumor protein TPT1	TCTP_HUMAN	stem cell maintenance	cellular calcium ion homeostasis	stem cell maintenance	calcium ion transport			calcium ion transport		response to virus
1079	Translocon-associated protein subunit alpha SSR1	SSRA_HUMAN	positive regulation of cell proliferation	SRP-dependent cotranslational protein targeting to membrane			SRP-dependent cotranslational protein targeting to membrane		translation
1080	Translocon-associated protein subunit beta SSR2	SSRB_HUMAN	SRP-dependent cotranslational protein targeting to membrane	SRP-dependent cotranslational protein targeting to membrane			SRP-dependent cotranslational protein targeting to membrane		cellular protein metabolic process
1081	Translocon-associated protein subunit delta SSR4	SSRD_HUMAN	gene expression	SRP-dependent cotranslational protein targeting to membrane			SRP-dependent cotranslational protein targeting to membrane		translation
1082	Transmembrane 9 superfamily member 2 TM9SF2	TM9S2_HUMAN	SRP-dependent cotranslational protein targeting to membrane		transport
1083	Transmembrane emp24 domain-containing protein 10 TMED10	TMEDA_HUMAN	transport	maternal placenta development	COPII coating of Golgi vesicle	kidney development	COPII coating of Golgi vesicle			intracellular protein transport		beta-amyloid formation
1084	Transmembrane emp24 domain-containing protein 2 TMED2	TMED2_HUMAN	negative regulation of GTPase activity	COPII coating of Golgi vesicle			COPII coating of Golgi vesicle
1085	Transmembrane emp24 domain-containing protein 7 TMED7	TMED7_HUMAN	COPII coating of Golgi vesicle			protein transport			protein transport		embryonic morphogenesis
1086	Transmembrane emp24 domain-containing protein 9 TMED9	TMED9_HUMAN	positive regulation of organelle organization	protein transport			protein transport
1087	Transmembrane protein 205 TMEM205	TM205_HUMAN	COPI coating of Golgi vesicle
1088	Transmembrane protein 214 TMEM214	TM214_HUMAN		apoptosis	apoptosis
1089	Transmembrane protein 97 TMEM97	TMM97_HUMAN	regulation of cell growth				phototransduction, visible light
1090	Transthyretin TTR	TTHY_HUMAN	extracellular matrix organization	transport			transport	retinol metabolic process		response to insulin stimulus
1091	Trifunctional enzyme subunit alpha, mitochondrial HADHA	ECHA_HUMAN	glycerophospholipid biosynthetic process					fatty acid beta-oxidation		phototransduction, visible light
1092	Trifunctional enzyme subunit beta, mitochondrial HADHB	ECHB_HUMAN	glycerophospholipid biosynthetic process					fatty acid beta-oxidation
1093	Trifunctional purine biosynthetic protein adenosine-3 GART	PUR2_HUMAN	purine ribonucleoside monophosphate biosynthetic process						purine base biosynthetic process
1094	Triosephosphate isomerase TPI1	TPIS_HUMAN	pentose-phosphate shunt		embryonic development							embryonic development
1095	Tripeptidyl-peptidase 1 TPP1	TPP1_HUMAN	positive regulation of heart rate by epinephrine	cell death	cell death							bone resorption
1096	Tropomyosin alpha-1 chain TPM1	TPM1_HUMAN	regulation of muscle contraction	ruffle organization	ventricular cardiac muscle morphogenesis	muscle filament sliding			muscle filament sliding		protein catabolic process	sarcomere organization
1097	Tropomyosin alpha-3 chain TPM3	TPM3_HUMAN	muscle filament sliding	muscle filament sliding			muscle filament sliding
1098	Tropomyosin alpha-4 chain TPM4	TPM4_HUMAN	muscle filament sliding	muscle filament sliding			muscle filament sliding				muscle filament sliding
1099	Trypsin-1 PRSS1	TRY1_HUMAN	positive regulation of cell growth	extracellular matrix disassembly							muscle filament sliding	digestion
1100	Trypsin-2 PRSS2	TRY2_HUMAN	extracellular matrix disassembly	innate immune response			collagen catabolic process		collagen catabolic process		cobalamin metabolic process	innate immune response
1101	Trypsin-3 PRSS3	TRY3_HUMAN	endothelial cell migration	innate immune response	endothelial cell migration	endothelial cell migration	cobalamin metabolic process		digestion		innate immune response
1102	Tryptase alpha/beta-1 TPSAB1	TRYB1_HUMAN (+1)	negative regulation of cell proliferation	angiogenesis	extracellular matrix disassembly						proteolysis
1103	Tryptophanyl-tRNA synthetase, cytoplasmic WARS	SYWC_HUMAN	tryptophanyl-tRNA aminoacylation						tryptophanyl-tRNA aminoacylation
1104	Tubulin alpha-1B chain TUBA1B	TBA1B_HUMAN	cell division	cytoskeleton-dependent intracellular transport			cytoskeleton-dependent intracellular transport		'de novo' posttranslational protein folding		angiogenesis
1105	Tubulin alpha-1C chain TUBA1C	TBA1C_HUMAN	platelet activation	natural killer cell mediated cytotoxicity	cell division	cytoskeleton-dependent intracellular transport		cytoskeleton-dependent intracellular transport		'de novo' posttranslational protein folding
1106	Tubulin alpha-4A chain TUBA4A	TBA4A_HUMAN	natural killer cell mediated cytotoxicity	G2/M transition of mitotic cell cycle		platelet degranulation	platelet degranulation	platelet activation	natural killer cell mediated cytotoxicity
1107	Tubulin beta chain TUBB	TBB5_HUMAN	G2/M transition of mitotic cell cycle	cytoskeleton-dependent intracellular transport		natural killer cell mediated cytotoxicity	cytoskeleton-dependent intracellular transport		'de novo' posttranslational protein folding
1108	Tubulin beta-2A chain TUBB2A	TBB2A_HUMAN	protein polymerization	'de novo' posttranslational protein folding
1109	Tubulin beta-2C chain TUBB2C	TBB2C_HUMAN	protein polymerization
1110	Tubulin beta-4 chain TUBB4	TBB4_HUMAN	tubulin complex assembly
1111	Tubulin beta-6 chain TUBB6	TBB6_HUMAN	endosome transport	'de novo' posttranslational protein folding
1112	Tubulin-specific chaperone A TBCA	TBCA_HUMAN	negative regulation of stress fiber formation	'de novo' posttranslational protein folding						immune response
1113	Tubulointerstitial nephritis antigen-like TINAGL1	TINAL_HUMAN	cell surface receptor linked signal transduction	endosome transport		immune response	endosome transport		proteolysis
1114	Tumor protein D52 TPD52	TPD52_HUMAN	apoptosis	B cell differentiation	anatomical structure morphogenesis	secretion	B cell differentiation	secretion	B cell differentiation
1115	Tumor-associated calcium signal transducer 2 TACSTD2	TACD2_HUMAN	nuclear mRNA splicing, via spliceosome	apoptosis				visual perception
1116	Tyrosyl-tRNA synthetase, cytoplasmic YARS	SYYC_HUMAN	cis assembly of pre-catalytic spliceosome	tyrosyl-tRNA aminoacylation
1117	U2 small nuclear ribonucleoprotein A' SNRPA1	RU2A_HUMAN	xenobiotic metabolic process	nuclear mRNA splicing, via spliceosome
1118	U5 small nuclear ribonucleoprotein 200 kDa helicase SNRNP200	U520_HUMAN	'de novo' posttranslational protein folding	gastrulation with mouth forming second		cis assembly of pre-catalytic spliceosome
1119	UDP-glucose 6-dehydrogenase UGDH	UGDH_HUMAN	activation of signaling protein activity involved in unfolded protein response		UDP-glucose metabolic process		gastrulation with mouth forming second
1120	UDP-glucose:glycoprotein glucosyltransferase 1 UGGT1	UGGG1_HUMAN	positive regulation of transcription from RNA polymerase II promoter		protein amino acid N-linked glycosylation via asparagine				xenobiotic metabolic process			ovulation cycle process
1121	UMP-CMP kinase CMPK1	KCY_HUMAN	transcription, DNA-dependent	nucleoside triphosphate biosynthetic process			nucleoside triphosphate biosynthetic process		ovulation cycle process			ovulation cycle process
1122	UPF0556 protein C19orf10 C19orf10	CS010_HUMAN	macroautophagy	cellular protein metabolic process			cellular protein metabolic process				ovulation cycle process
1123	UPF0568 protein C14orf166 C14orf166	CN166_HUMAN	regulation of proteasomal ubiquitin-dependent protein catabolic process		transcription, DNA-dependent	virus-host interaction	virus-host interaction	virus-host interaction			virus-host interaction	Golgi apparatus
1124	UPF0577 protein KIAA1324 KIAA1324	K1324_HUMAN	regulation of chemotaxis	macroautophagy
1125	UTP--glucose-1-phosphate uridylyltransferase UGP2	UGPA_HUMAN	positive regulation of proteasomal ubiquitin-dependent protein catabolic process	glucose metabolic process			UDP-glucuronate biosynthetic process				macroautophagy
1126	UV excision repair protein RAD23 homolog B RAD23B	RD23B_HUMAN	ubiquitin-dependent protein catabolic process	nucleotide-excision repair, DNA damage recognition
1127	Ubiquitin carboxyl-terminal hydrolase 14 USP14	UBP14_HUMAN	activation of MAPK activity	synaptic transmission						ubiquitin-dependent protein catabolic process	proteasomal ubiquitin-dependent protein catabolic process	synaptic transmission
1128	Ubiquitin carboxyl-terminal hydrolase 5 USP5	UBP5_HUMAN	regulation of transcription, DNA-dependent	ubiquitin-dependent protein catabolic process			DNA repair
1129	Ubiquitin thioesterase OTUB1 OTUB1	OTUB1_HUMAN	positive regulation of ubiquitin-protein ligase activity	DNA repair	DNA repair	viral transcription	viral transcription	DNA repair
1130	Ubiquitin-40S ribosomal protein S27a RPS27A	RS27A_HUMAN	positive regulation of synaptogenesis			antigen processing and presentation of exogenous peptide antigen via MHC class I, TAP-dependent	SRP-dependent cotranslational protein targeting
1131	Ubiquitin-conjugating enzyme E2 L3 UBE2L3	UB2L3_HUMAN	positive regulation of synaptogenesis	transcription, DNA-dependent	ubiquitin-dependent protein catabolic process			nuclear-transcribed mRNA catabolic process, nonsense-mediated decay			innate immune response
1132	Ubiquitin-conjugating enzyme E2 N UBE2N	UBE2N_HUMAN	response to endoplasmic reticulum stress	histone ubiquitination	innate immune response			histone ubiquitination
1133	Ubiquitin-conjugating enzyme E2 variant 2 UBE2V2	UB2V2_HUMAN	response to endoplasmic reticulum stress	protein polyubiquitination		positive regulation of synaptogenesis
1134	Ubiquitin-fold modifier 1 UFM1	UFM1_HUMAN	cell death	response to endoplasmic reticulum stress			error-free postreplication DNA repair
1135	Ubiquitin-fold modifier-conjugating enzyme 1 UFC1	UFC1_HUMAN	response to endoplasmic reticulum stress	cell death	response to endoplasmic reticulum stress
1136	Ubiquitin-like modifier-activating enzyme 1 UBA1	UBA1_HUMAN	positive regulation of cell-matrix adhesion	protein ubiquitination
1137	Ubiquitin-like modifier-activating enzyme 5 UBA5	UBA5_HUMAN	insulin receptor signaling pathway	response to endoplasmic reticulum stress
1138	Uncharacterized protein ORF112 OS=Ostreid herpesvirus 1 (isolate France) ORF112 PE=4 SV=1	Y112_OSHVF	transmembrane transport
1139	Utrophin UTRN	UTRO_HUMAN	regulation of translational fidelity	muscle development		muscle development
1140	V-type proton ATPase catalytic subunit A ATP6V1A	VATA_HUMAN	T cell receptor signaling pathway	transferrin transport	transferrin transport	interaction with host
1141	Vacuolar protein sorting-associated protein 35 VPS35	VPS35_HUMAN	temperature homeostasis	retrograde transport, endosome to Golgi	cell death	protein transport	protein transport
1142	Valyl-tRNA synthetase VARS	SYVC_HUMAN	regulation of exocytosis	valyl-tRNA aminoacylation	tRNA aminoacylation for protein translation
1143	Vasodilator-stimulated phosphoprotein VASP	VASP_HUMAN	regulation of endocytosis	neural tube closure	T cell receptor signaling pathway	axon guidance	activation of signaling in unfolded protein response
1144	Very long-chain specific acyl-CoA dehydrogenase, mitochondrial ACADVL	ACADV_HUMAN	positive regulation of receptor recycling	activation of signaling protein activity involved in unfolded protein response				temperature homeostasis		response to glucose stimulus
1145	Vesicle-associated membrane protein 2 VAMP2	VAMP2_HUMAN	exocytosis	post-Golgi vesicle-mediated transport	post-Golgi vesicle-mediated transport			post-Golgi vesicle-mediated transport		energy reserve metabolic process	fatty acid beta-oxidation using acyl-CoA dehydrogenase	neurotransmitter secretion
1146	Vesicle-associated membrane protein 8 VAMP8	VAMP8_HUMAN	ER to Golgi vesicle-mediated transport	post-Golgi vesicle-mediated transport	post-Golgi vesicle-mediated transport			post-Golgi vesicle-mediated transport		autophagic vacuole fusion
1147	Vesicle-fusing ATPase NSF	NSF_HUMAN	protein transport	exocytosis	exocytosis	synaptic transmission
1148	Vesicle-trafficking protein SEC22b SEC22B	SC22B_HUMAN	cell structure disassembly during apoptosis	protein transport	protein transport
1149	Vesicular integral-membrane protein VIP36 LMAN2	LMAN2_HUMAN	platelet activation		protein transport
1150	Vigilin HDLBP	VIGLN_HUMAN	cell-matrix adhesion	cholesterol metabolic process	lipid transport	lipid transport	cholesterol metabolic process				muscle filament sliding
1151	Vimentin VIM	VIME_HUMAN	positive regulation of protein binding	lamellipodium biogenesis	muscle filament sliding	cell structure disassembly during apoptosis	muscle filament sliding			muscle filament sliding
1152	Vinculin VCL	VINC_HUMAN	extracellular matrix organization	platelet degranulation		platelet degranulation				platelet activation
1153	Vitamin D-binding protein GC	VTDB_HUMAN	vitamin D metabolic process	vitamin transport			vitamin transport		vitamin D metabolic process		innate immune response
1154	Vitronectin VTN	VTNC_HUMAN	negative regulation of protein polymerization		innate immune response		virus-host interaction	virus-host interaction	learning
1155	Voltage-dependent anion-selective channel protein 1 VDAC1	VDAC1_HUMAN	nerve-nerve synaptic transmission	apoptosis			virus-host interaction
1156	Voltage-dependent anion-selective channel protein 2 VDAC2	VDAC2_HUMAN	platelet activation
1157	Voltage-dependent anion-selective channel protein 3 VDAC3	VDAC3_HUMAN	positive regulation of neurogenesis		adenine transport			adenine transport
1158	WD repeat-containing protein 1 WDR1	WDR1_HUMAN	telomere maintenance	platelet degranulation	platelet degranulation		platelet degranulation		sensory perception of sound		positive regulation of neurogenesis
1159	X-ray repair cross-complementing protein 5 XRCC5	XRCC5_HUMAN	double-strand break repair via nonhomologous end joining	V(D)J recombination	double-strand break repair via nonhomologous end joining	hemopoietic stem cell differentiation			hemopoietic stem cell differentiation		double-strand break repair
1160	X-ray repair cross-complementing protein 6 XRCC6	XRCC6_HUMAN	V(D)J recombination	DNA ligation	positive regulation of neurogenesis
1161	Xaa-Pro aminopeptidase 1 XPNPEP1	XPP1_HUMAN	proteolysis	proteolysis		double-strand break repair via nonhomologous end joining				Golgi apparatus
1162	Zinc transporter SLC39A7 SLC39A7	S39A7_HUMAN	negative regulation of cell proliferation	transmembrane transport	transmembrane transport	transmembrane transport
1163	Zinc-alpha-2-glycoprotein AZGP1	ZA2G_HUMAN	signal transduction	cell adhesion		immune response	immune response		virus-host interaction
1164	Zyxin ZYX	ZYX_HUMAN	activation of phospholipase C activity	cell adhesion				virus-host interaction				virus-host interaction
1165	cAMP-dependent protein kinase type I-alpha regulatory subunit PRKAR1A	KAP0_HUMAN	blood coagulation	female meiosis	cardiac muscle cell proliferation	water transport		innate immune response	water transport		virus-host interaction
1166	cAMP-dependent protein kinase type II-alpha regulatory subunit PRKAR2A	KAP2_HUMAN	transmembrane transport	water transport	innate immune response	water transport	energy reserve metabolic process		blood coagulation		energy reserve metabolic process
1167	rRNA 2'-O-methyltransferase fibrillarin FBL	FBRL_HUMAN	rRNA processing	snoRNA metabolic process
